# Supplementary material for: Advice on comparing two independent samples of circular data in biology
Source: Sci Rep. 2021 Oct 13;11:20337. doi: 10.1038/s41598-021-99299-5 (PMC8514454; doi:10.1038/s41598-021-99299-5)
Supplement: Supplementary file 1 — Supplementary Information 1. [file 41598_2021_99299_MOESM1_ESM.zip]

Archive with 352 entries (320 files):
- Code_20_07_21/
- Code_20_07_21/.Rhistory
- __MACOSX/
- __MACOSX/Code_20_07_21/
- __MACOSX/Code_20_07_21/._.Rhistory
- Code_20_07_21/.DS_Store
- __MACOSX/Code_20_07_21/._.DS_Store
- Code_20_07_21/CompDist-2VonMises-All_N_foreach_new.R
- __MACOSX/Code_20_07_21/._CompDist-2VonMises-All_N_foreach_new.R
- Code_20_07_21/CompDist-2DiffDist-All_N_foreach_new.R
- __MACOSX/Code_20_07_21/._CompDist-2DiffDist-All_N_foreach_new.R
- Code_20_07_21/CompDist-2SymmTrimVonMises-All_N_foreach_new.R
- __MACOSX/Code_20_07_21/._CompDist-2SymmTrimVonMises-All_N_foreach_new.R
- Code_20_07_21/FigureAll_Power_plotting_feb2021_Pascaledit_WSNnormal_July2021.R
- __MACOSX/Code_20_07_21/._FigureAll_Power_plotting_feb2021_Pascaledit_WSNnormal_July2021.R
- Code_20_07_21/Results/
- Code_20_07_21/Results/Power_n1_20_n2_30_its_9999_Dist1_vm_Dist2_vm_m1=0-0_m2_0-0_k1=0-0_k2_0-8.csv
- __MACOSX/Code_20_07_21/Results/
- __MACOSX/Code_20_07_21/Results/._Power_n1_20_n2_30_its_9999_Dist1_vm_Dist2_vm_m1=0-0_m2_0-0_k1=0-0_k2_0-8.csv
- Code_20_07_21/Results/Power_n1_40_n2_60_its_9999_Dist1_Asymm_bimodalvm_Dist2_vm_m1=0-0_m2_0-90_k1=2-2_k2_2-2.csv
- __MACOSX/Code_20_07_21/Results/._Power_n1_40_n2_60_its_9999_Dist1_Asymm_bimodalvm_Dist2_vm_m1=0-0_m2_0-90_k1=2-2_k2_2-2.csv
- Code_20_07_21/Results/.Rhistory
- __MACOSX/Code_20_07_21/Results/._.Rhistory
- Code_20_07_21/Results/Power_n1_40_n2_60_its_9999_Dist1_Axialvm_Dist2_vm_m1=0-0_m2_0-0_k1=0-0_k2_0-8.csv
- __MACOSX/Code_20_07_21/Results/._Power_n1_40_n2_60_its_9999_Dist1_Axialvm_Dist2_vm_m1=0-0_m2_0-0_k1=0-0_k2_0-8.csv
- Code_20_07_21/Results/Power_n1_100_n2_100_its_9999_Dist1_Asymm_bimodalvm_Dist2_vm_m1=0-0_m2_0-90_k1=2-2_k2_2-2.csv
- __MACOSX/Code_20_07_21/Results/._Power_n1_100_n2_100_its_9999_Dist1_Asymm_bimodalvm_Dist2_vm_m1=0-0_m2_0-90_k1=2-2_k2_2-2.csv
- Code_20_07_21/Results/Type_1_error_n1_30_n2_30_its_9999_Dist1_asymm_trimodalvm_Dist2_vm_m1=0-0_m2_0-0_k1=0-8_k2_0-8.csv
- __MACOSX/Code_20_07_21/Results/._Type_1_error_n1_30_n2_30_its_9999_Dist1_asymm_trimodalvm_Dist2_vm_m1=0-0_m2_0-0_k1=0-8_k2_0-8.csv
- Code_20_07_21/Results/Power_n1_30_n2_30_its_9999_Dist1_Symm_trimodalvm_Dist2_vm_m1=0-0_m2_0-60_k1=2-2_k2_2-2.csv
- __MACOSX/Code_20_07_21/Results/._Power_n1_30_n2_30_its_9999_Dist1_Symm_trimodalvm_Dist2_vm_m1=0-0_m2_0-60_k1=2-2_k2_2-2.csv
- Code_20_07_21/Results/Power_n1_20_n2_20_its_9999_Dist1_vm_Dist2_vm_m1=0-0_m2_0-180_k1=2-2_k2_2-2.csv
- __MACOSX/Code_20_07_21/Results/._Power_n1_20_n2_20_its_9999_Dist1_vm_Dist2_vm_m1=0-0_m2_0-180_k1=2-2_k2_2-2.csv
- Code_20_07_21/Results/Power_n1_100_n2_100_its_9999_Dist1_Axialvm_Dist2_vm_m1=0-0_m2_0-0_k1=0-0_k2_0-8.csv
- __MACOSX/Code_20_07_21/Results/._Power_n1_100_n2_100_its_9999_Dist1_Axialvm_Dist2_vm_m1=0-0_m2_0-0_k1=0-0_k2_0-8.csv
- Code_20_07_21/Results/Power_n1_10_n2_50_its_9999_Dist1_vm_Dist2_vm_m1=0-0_m2_0-0_k1=0-0_k2_0-8.csv
- __MACOSX/Code_20_07_21/Results/._Power_n1_10_n2_50_its_9999_Dist1_vm_Dist2_vm_m1=0-0_m2_0-0_k1=0-0_k2_0-8.csv
- Code_20_07_21/Results/Type_1_error_n1_40_n2_40_its_9999_Dist1_Asymm_bimodalvm_Dist2_vm_m1=0-0_m2_0-0_k1=0-8_k2_0-8.csv
- __MACOSX/Code_20_07_21/Results/._Type_1_error_n1_40_n2_40_its_9999_Dist1_Asymm_bimodalvm_Dist2_vm_m1=0-0_m2_0-0_k1=0-8_k2_0-8.csv
- Code_20_07_21/Results/Power_n1_20_n2_20_its_9999_Dist1_Axialvm_Dist2_vm_m1=0-0_m2_0-0_k1=0-0_k2_0-8.csv
- __MACOSX/Code_20_07_21/Results/._Power_n1_20_n2_20_its_9999_Dist1_Axialvm_Dist2_vm_m1=0-0_m2_0-0_k1=0-0_k2_0-8.csv
- Code_20_07_21/Results/Power_n1_40_n2_40_its_9999_Dist1_Asymm_bimodalvm_Dist2_vm_m1=0-0_m2_0-0_k1=0-0_k2_0-8.csv
- __MACOSX/Code_20_07_21/Results/._Power_n1_40_n2_40_its_9999_Dist1_Asymm_bimodalvm_Dist2_vm_m1=0-0_m2_0-0_k1=0-0_k2_0-8.csv
- Code_20_07_21/Results/Type_1_error_n1_20_n2_30_its_9999_Dist1_wsn_Dist2_wsn_m1=0-0_m2_0-0_k1=1-4_k2_1-4.csv
- __MACOSX/Code_20_07_21/Results/._Type_1_error_n1_20_n2_30_its_9999_Dist1_wsn_Dist2_wsn_m1=0-0_m2_0-0_k1=1-4_k2_1-4.csv
- Code_20_07_21/Results/Power_n1_20_n2_20_its_9999_Dist1_wsn_Dist2_wsn_m1=0-0_m2_0-0_k1=1-1_k2_1-4.csv
- __MACOSX/Code_20_07_21/Results/._Power_n1_20_n2_20_its_9999_Dist1_wsn_Dist2_wsn_m1=0-0_m2_0-0_k1=1-1_k2_1-4.csv
- Code_20_07_21/Results/Power_n1_30_n2_150_its_9999_Dist1_Symm_trimodalvm_Dist2_vm_m1=0-0_m2_0-0_k1=0-0_k2_0-8.csv
- __MACOSX/Code_20_07_21/Results/._Power_n1_30_n2_150_its_9999_Dist1_Symm_trimodalvm_Dist2_vm_m1=0-0_m2_0-0_k1=0-0_k2_0-8.csv
- Code_20_07_21/Results/Type_1_error_n1_20_n2_100_its_9999_Dist1_Axialvm_Dist2_vm_m1=0-0_m2_0-0_k1=0-8_k2_0-8.csv
- __MACOSX/Code_20_07_21/Results/._Type_1_error_n1_20_n2_100_its_9999_Dist1_Axialvm_Dist2_vm_m1=0-0_m2_0-0_k1=0-8_k2_0-8.csv
- Code_20_07_21/Results/Power_n1_20_n2_20_its_9999_Dist1_Asymm_bimodalvm_Dist2_vm_m1=0-0_m2_0-90_k1=2-2_k2_2-2.csv
- __MACOSX/Code_20_07_21/Results/._Power_n1_20_n2_20_its_9999_Dist1_Asymm_bimodalvm_Dist2_vm_m1=0-0_m2_0-90_k1=2-2_k2_2-2.csv
- Code_20_07_21/Results/.DS_Store
- __MACOSX/Code_20_07_21/Results/._.DS_Store
- Code_20_07_21/Results/Power_n1_60_n2_60_its_9999_Dist1_Symm_trimodalvm_Dist2_vm_m1=0-0_m2_0-60_k1=2-2_k2_2-2.csv
- __MACOSX/Code_20_07_21/Results/._Power_n1_60_n2_60_its_9999_Dist1_Symm_trimodalvm_Dist2_vm_m1=0-0_m2_0-60_k1=2-2_k2_2-2.csv
- Code_20_07_21/Results/Type_1_error_n1_60_n2_60_its_9999_Dist1_asymm_trimodalvm_Dist2_vm_m1=0-0_m2_0-0_k1=0-8_k2_0-8.csv
- __MACOSX/Code_20_07_21/Results/._Type_1_error_n1_60_n2_60_its_9999_Dist1_asymm_trimodalvm_Dist2_vm_m1=0-0_m2_0-0_k1=0-8_k2_0-8.csv
- Code_20_07_21/Results/Power_n1_150_n2_150_its_9999_Dist1_Symm_trimodalvm_Dist2_vm_m1=0-0_m2_0-60_k1=2-2_k2_2-2.csv
- __MACOSX/Code_20_07_21/Results/._Power_n1_150_n2_150_its_9999_Dist1_Symm_trimodalvm_Dist2_vm_m1=0-0_m2_0-60_k1=2-2_k2_2-2.csv
- Code_20_07_21/Results/Type_1_error_n1_10_n2_10_its_9999_Dist1_vm_Dist2_vm_m1=0-0_m2_0-0_k1=0-8_k2_0-8.csv
- __MACOSX/Code_20_07_21/Results/._Type_1_error_n1_10_n2_10_its_9999_Dist1_vm_Dist2_vm_m1=0-0_m2_0-0_k1=0-8_k2_0-8.csv
- Code_20_07_21/Results/Power_n1_10_n2_10_its_9999_Dist1_wsn_Dist2_wsn_m1=0-0_m2_0-0_k1=1-1_k2_1-4.csv
- __MACOSX/Code_20_07_21/Results/._Power_n1_10_n2_10_its_9999_Dist1_wsn_Dist2_wsn_m1=0-0_m2_0-0_k1=1-1_k2_1-4.csv
- Code_20_07_21/Results/Power_vm_wsn_n1_20_n2_20_its_9999_Dist1_vm_Dist2_wsn_m1=0-0_m2_0-0_k1=0-8_k2_1-4.csv
- __MACOSX/Code_20_07_21/Results/._Power_vm_wsn_n1_20_n2_20_its_9999_Dist1_vm_Dist2_wsn_m1=0-0_m2_0-0_k1=0-8_k2_1-4.csv
- Code_20_07_21/Results/Type_1_error_n1_60_n2_90_its_9999_Dist1_Symm_trimodalvm_Dist2_vm_m1=0-0_m2_0-0_k1=0-8_k2_0-8.csv
- __MACOSX/Code_20_07_21/Results/._Type_1_error_n1_60_n2_90_its_9999_Dist1_Symm_trimodalvm_Dist2_vm_m1=0-0_m2_0-0_k1=0-8_k2_0-8.csv
- Code_20_07_21/Results/Power_n1_60_n2_90_its_9999_Dist1_Symm_trimodalvm_Dist2_vm_m1=0-0_m2_0-0_k1=0-0_k2_0-8.csv
- __MACOSX/Code_20_07_21/Results/._Power_n1_60_n2_90_its_9999_Dist1_Symm_trimodalvm_Dist2_vm_m1=0-0_m2_0-0_k1=0-0_k2_0-8.csv
- Code_20_07_21/Results/Power_n1_150_n2_150_its_9999_Dist1_asymm_trimodalvm_Dist2_vm_m1=0-0_m2_0-60_k1=2-2_k2_2-2.csv
- __MACOSX/Code_20_07_21/Results/._Power_n1_150_n2_150_its_9999_Dist1_asymm_trimodalvm_Dist2_vm_m1=0-0_m2_0-60_k1=2-2_k2_2-2.csv
- Code_20_07_21/Results/Power_n1_10_n2_10_its_9999_Dist1_vm_Dist2_vm_m1=0-0_m2_0-180_k1=2-2_k2_2-2.csv
- __MACOSX/Code_20_07_21/Results/._Power_n1_10_n2_10_its_9999_Dist1_vm_Dist2_vm_m1=0-0_m2_0-180_k1=2-2_k2_2-2.csv
- Code_20_07_21/Results/Power_n1_100_n2_100_its_9999_Dist1_Asymm_bimodalvm_Dist2_vm_m1=0-0_m2_0-0_k1=0-0_k2_0-8.csv
- __MACOSX/Code_20_07_21/Results/._Power_n1_100_n2_100_its_9999_Dist1_Asymm_bimodalvm_Dist2_vm_m1=0-0_m2_0-0_k1=0-0_k2_0-8.csv
- Code_20_07_21/Results/Type_1_error_n1_50_n2_50_its_9999_Dist1_wsn_Dist2_wsn_m1=0-0_m2_0-0_k1=1-4_k2_1-4.csv
- __MACOSX/Code_20_07_21/Results/._Type_1_error_n1_50_n2_50_its_9999_Dist1_wsn_Dist2_wsn_m1=0-0_m2_0-0_k1=1-4_k2_1-4.csv
- Code_20_07_21/Results/Power_n1_20_n2_20_its_9999_Dist1_Axialvm_Dist2_vm_m1=0-0_m2_0-90_k1=2-2_k2_2-2.csv
- __MACOSX/Code_20_07_21/Results/._Power_n1_20_n2_20_its_9999_Dist1_Axialvm_Dist2_vm_m1=0-0_m2_0-90_k1=2-2_k2_2-2.csv
- Code_20_07_21/Results/Power_n1_10_n2_50_its_9999_Dist1_wsn_Dist2_wsn_m1=0-0_m2_0-0_k1=1-1_k2_1-4.csv
- __MACOSX/Code_20_07_21/Results/._Power_n1_10_n2_50_its_9999_Dist1_wsn_Dist2_wsn_m1=0-0_m2_0-0_k1=1-1_k2_1-4.csv
- Code_20_07_21/Results/Power_n1_20_n2_20_its_9999_Dist1_vm_Dist2_vm_m1=0-0_m2_0-0_k1=0-0_k2_0-8.csv
- __MACOSX/Code_20_07_21/Results/._Power_n1_20_n2_20_its_9999_Dist1_vm_Dist2_vm_m1=0-0_m2_0-0_k1=0-0_k2_0-8.csv
- Code_20_07_21/Results/Type_1_error_n1_150_n2_150_its_9999_Dist1_Symm_trimodalvm_Dist2_vm_m1=0-0_m2_0-0_k1=0-8_k2_0-8.csv
- __MACOSX/Code_20_07_21/Results/._Type_1_error_n1_150_n2_150_its_9999_Dist1_Symm_trimodalvm_Dist2_vm_m1=0-0_m2_0-0_k1=0-8_k2_0-8.csv
- Code_20_07_21/Results/Power_n1_10_n2_50_its_9999_Dist1_vm_Dist2_vm_m1=0-0_m2_0-180_k1=2-2_k2_2-2.csv
- __MACOSX/Code_20_07_21/Results/._Power_n1_10_n2_50_its_9999_Dist1_vm_Dist2_vm_m1=0-0_m2_0-180_k1=2-2_k2_2-2.csv
- Code_20_07_21/Results/Type_1_error_n1_20_n2_20_its_9999_Dist1_Asymm_bimodalvm_Dist2_vm_m1=0-0_m2_0-0_k1=0-8_k2_0-8.csv
- __MACOSX/Code_20_07_21/Results/._Type_1_error_n1_20_n2_20_its_9999_Dist1_Asymm_bimodalvm_Dist2_vm_m1=0-0_m2_0-0_k1=0-8_k2_0-8.csv
- Code_20_07_21/Results/Power_n1_20_n2_20_its_9999_Dist1_Asymm_bimodalvm_Dist2_vm_m1=0-0_m2_0-0_k1=0-0_k2_0-8.csv
- __MACOSX/Code_20_07_21/Results/._Power_n1_20_n2_20_its_9999_Dist1_Asymm_bimodalvm_Dist2_vm_m1=0-0_m2_0-0_k1=0-0_k2_0-8.csv
- Code_20_07_21/Results/Type_1_error_n1_50_n2_50_its_9999_Dist1_vm_Dist2_vm_m1=0-0_m2_0-0_k1=0-8_k2_0-8.csv
- __MACOSX/Code_20_07_21/Results/._Type_1_error_n1_50_n2_50_its_9999_Dist1_vm_Dist2_vm_m1=0-0_m2_0-0_k1=0-8_k2_0-8.csv
- Code_20_07_21/Results/Power_n1_60_n2_60_its_9999_Dist1_Symm_trimodalvm_Dist2_vm_m1=0-0_m2_0-0_k1=0-0_k2_0-8.csv
- __MACOSX/Code_20_07_21/Results/._Power_n1_60_n2_60_its_9999_Dist1_Symm_trimodalvm_Dist2_vm_m1=0-0_m2_0-0_k1=0-0_k2_0-8.csv
- Code_20_07_21/Results/Type_1_error_n1_60_n2_60_its_9999_Dist1_Symm_trimodalvm_Dist2_vm_m1=0-0_m2_0-0_k1=0-8_k2_0-8.csv
- __MACOSX/Code_20_07_21/Results/._Type_1_error_n1_60_n2_60_its_9999_Dist1_Symm_trimodalvm_Dist2_vm_m1=0-0_m2_0-0_k1=0-8_k2_0-8.csv
- Code_20_07_21/Results/Type_1_error_n1_100_n2_100_its_9999_Dist1_Asymm_bimodalvm_Dist2_vm_m1=0-0_m2_0-0_k1=0-8_k2_0-8.csv
- __MACOSX/Code_20_07_21/Results/._Type_1_error_n1_100_n2_100_its_9999_Dist1_Asymm_bimodalvm_Dist2_vm_m1=0-0_m2_0-0_k1=0-8_k2_0-8.csv
- Code_20_07_21/Results/Power_n1_10_n2_10_its_9999_Dist1_wsn_Dist2_wsn_m1=0-0_m2_0-180_k1=2-2_k2_2-2.csv
- __MACOSX/Code_20_07_21/Results/._Power_n1_10_n2_10_its_9999_Dist1_wsn_Dist2_wsn_m1=0-0_m2_0-180_k1=2-2_k2_2-2.csv
- Code_20_07_21/Results/Type_1_error_n1_20_n2_100_its_9999_Dist1_Asymm_bimodalvm_Dist2_vm_m1=0-0_m2_0-0_k1=0-8_k2_0-8.csv
- __MACOSX/Code_20_07_21/Results/._Type_1_error_n1_20_n2_100_its_9999_Dist1_Asymm_bimodalvm_Dist2_vm_m1=0-0_m2_0-0_k1=0-8_k2_0-8.csv
- Code_20_07_21/Results/Power_n1_150_n2_150_its_9999_Dist1_Symm_trimodalvm_Dist2_vm_m1=0-0_m2_0-0_k1=0-0_k2_0-8.csv
- __MACOSX/Code_20_07_21/Results/._Power_n1_150_n2_150_its_9999_Dist1_Symm_trimodalvm_Dist2_vm_m1=0-0_m2_0-0_k1=0-0_k2_0-8.csv
- Code_20_07_21/Results/Power_n1_60_n2_90_its_9999_Dist1_Symm_trimodalvm_Dist2_vm_m1=0-0_m2_0-60_k1=2-2_k2_2-2.csv
- __MACOSX/Code_20_07_21/Results/._Power_n1_60_n2_90_its_9999_Dist1_Symm_trimodalvm_Dist2_vm_m1=0-0_m2_0-60_k1=2-2_k2_2-2.csv
- Code_20_07_21/Results/Type_1_error_n1_60_n2_90_its_9999_Dist1_asymm_trimodalvm_Dist2_vm_m1=0-0_m2_0-0_k1=0-8_k2_0-8.csv
- __MACOSX/Code_20_07_21/Results/._Type_1_error_n1_60_n2_90_its_9999_Dist1_asymm_trimodalvm_Dist2_vm_m1=0-0_m2_0-0_k1=0-8_k2_0-8.csv
- Code_20_07_21/Results/Type_1_error_n1_100_n2_100_its_9999_Dist1_Axialvm_Dist2_vm_m1=0-0_m2_0-0_k1=0-8_k2_0-8.csv
- __MACOSX/Code_20_07_21/Results/._Type_1_error_n1_100_n2_100_its_9999_Dist1_Axialvm_Dist2_vm_m1=0-0_m2_0-0_k1=0-8_k2_0-8.csv
- Code_20_07_21/Results/Type_1_error_n1_40_n2_40_its_9999_Dist1_Axialvm_Dist2_vm_m1=0-0_m2_0-0_k1=0-8_k2_0-8.csv
- __MACOSX/Code_20_07_21/Results/._Type_1_error_n1_40_n2_40_its_9999_Dist1_Axialvm_Dist2_vm_m1=0-0_m2_0-0_k1=0-8_k2_0-8.csv
- Code_20_07_21/Results/Power_n1_20_n2_30_its_9999_Dist1_wsn_Dist2_wsn_m1=0-0_m2_0-180_k1=2-2_k2_2-2.csv
- __MACOSX/Code_20_07_21/Results/._Power_n1_20_n2_30_its_9999_Dist1_wsn_Dist2_wsn_m1=0-0_m2_0-180_k1=2-2_k2_2-2.csv
- Code_20_07_21/Results/Power_n1_40_n2_40_its_9999_Dist1_Axialvm_Dist2_vm_m1=0-0_m2_0-90_k1=2-2_k2_2-2.csv
- __MACOSX/Code_20_07_21/Results/._Power_n1_40_n2_40_its_9999_Dist1_Axialvm_Dist2_vm_m1=0-0_m2_0-90_k1=2-2_k2_2-2.csv
- Code_20_07_21/Results/Power_n1_100_n2_100_its_9999_Dist1_Axialvm_Dist2_vm_m1=0-0_m2_0-90_k1=2-2_k2_2-2.csv
- __MACOSX/Code_20_07_21/Results/._Power_n1_100_n2_100_its_9999_Dist1_Axialvm_Dist2_vm_m1=0-0_m2_0-90_k1=2-2_k2_2-2.csv
- Code_20_07_21/Results/Power_n1_30_n2_150_its_9999_Dist1_Symm_trimodalvm_Dist2_vm_m1=0-0_m2_0-60_k1=2-2_k2_2-2.csv
- __MACOSX/Code_20_07_21/Results/._Power_n1_30_n2_150_its_9999_Dist1_Symm_trimodalvm_Dist2_vm_m1=0-0_m2_0-60_k1=2-2_k2_2-2.csv
- Code_20_07_21/Results/Type_1_error_n1_20_n2_20_its_9999_Dist1_wsn_Dist2_wsn_m1=0-0_m2_0-0_k1=1-4_k2_1-4.csv
- __MACOSX/Code_20_07_21/Results/._Type_1_error_n1_20_n2_20_its_9999_Dist1_wsn_Dist2_wsn_m1=0-0_m2_0-0_k1=1-4_k2_1-4.csv
- Code_20_07_21/Results/Power_n1_20_n2_100_its_9999_Dist1_Axialvm_Dist2_vm_m1=0-0_m2_0-0_k1=0-0_k2_0-8.csv
- __MACOSX/Code_20_07_21/Results/._Power_n1_20_n2_100_its_9999_Dist1_Axialvm_Dist2_vm_m1=0-0_m2_0-0_k1=0-0_k2_0-8.csv
- Code_20_07_21/Results/Power_n1_50_n2_50_its_9999_Dist1_vm_Dist2_vm_m1=0-0_m2_0-0_k1=0-0_k2_0-8.csv
- __MACOSX/Code_20_07_21/Results/._Power_n1_50_n2_50_its_9999_Dist1_vm_Dist2_vm_m1=0-0_m2_0-0_k1=0-0_k2_0-8.csv
- Code_20_07_21/Results/Power_n1_20_n2_30_its_9999_Dist1_wsn_Dist2_wsn_m1=0-0_m2_0-0_k1=1-1_k2_1-4.csv
- __MACOSX/Code_20_07_21/Results/._Power_n1_20_n2_30_its_9999_Dist1_wsn_Dist2_wsn_m1=0-0_m2_0-0_k1=1-1_k2_1-4.csv
- Code_20_07_21/Results/Power_vm_vmaxial_n1_20_n2_60_its_9999_Dist1_vm_Dist2_vm_m1=0-0_m2_0-0_k1=0-8_k2_0-8.csv
- __MACOSX/Code_20_07_21/Results/._Power_vm_vmaxial_n1_20_n2_60_its_9999_Dist1_vm_Dist2_vm_m1=0-0_m2_0-0_k1=0-8_k2_0-8.csv
- Code_20_07_21/Results/Type_1_error_n1_20_n2_20_its_9999_Dist1_vm_Dist2_vm_m1=0-0_m2_0-0_k1=0-8_k2_0-8.csv
- __MACOSX/Code_20_07_21/Results/._Type_1_error_n1_20_n2_20_its_9999_Dist1_vm_Dist2_vm_m1=0-0_m2_0-0_k1=0-8_k2_0-8.csv
- Code_20_07_21/Results/Power_n1_30_n2_30_its_9999_Dist1_asymm_trimodalvm_Dist2_vm_m1=0-0_m2_0-60_k1=2-2_k2_2-2.csv
- __MACOSX/Code_20_07_21/Results/._Power_n1_30_n2_30_its_9999_Dist1_asymm_trimodalvm_Dist2_vm_m1=0-0_m2_0-60_k1=2-2_k2_2-2.csv
- Code_20_07_21/Results/Power_n1_60_n2_90_its_9999_Dist1_asymm_trimodalvm_Dist2_vm_m1=0-0_m2_0-60_k1=2-2_k2_2-2.csv
- __MACOSX/Code_20_07_21/Results/._Power_n1_60_n2_90_its_9999_Dist1_asymm_trimodalvm_Dist2_vm_m1=0-0_m2_0-60_k1=2-2_k2_2-2.csv
- Code_20_07_21/Results/Type_1_error_n1_30_n2_150_its_9999_Dist1_asymm_trimodalvm_Dist2_vm_m1=0-0_m2_0-0_k1=0-8_k2_0-8.csv
- __MACOSX/Code_20_07_21/Results/._Type_1_error_n1_30_n2_150_its_9999_Dist1_asymm_trimodalvm_Dist2_vm_m1=0-0_m2_0-0_k1=0-8_k2_0-8.csv
- Code_20_07_21/Results/Power_n1_20_n2_30_its_9999_Dist1_vm_Dist2_vm_m1=0-0_m2_0-180_k1=2-2_k2_2-2.csv
- __MACOSX/Code_20_07_21/Results/._Power_n1_20_n2_30_its_9999_Dist1_vm_Dist2_vm_m1=0-0_m2_0-180_k1=2-2_k2_2-2.csv
- Code_20_07_21/Results/Power_n1_40_n2_40_its_9999_Dist1_Axialvm_Dist2_vm_m1=0-0_m2_0-0_k1=0-0_k2_0-8.csv
- __MACOSX/Code_20_07_21/Results/._Power_n1_40_n2_40_its_9999_Dist1_Axialvm_Dist2_vm_m1=0-0_m2_0-0_k1=0-0_k2_0-8.csv
- Code_20_07_21/Results/Power_vm_wsn_n1_10_n2_10_its_9999_Dist1_vm_Dist2_wsn_m1=0-0_m2_0-0_k1=0-8_k2_1-4.csv
- __MACOSX/Code_20_07_21/Results/._Power_vm_wsn_n1_10_n2_10_its_9999_Dist1_vm_Dist2_wsn_m1=0-0_m2_0-0_k1=0-8_k2_1-4.csv
- Code_20_07_21/Results/Power_vm_vmaxial_n1_20_n2_40_its_9999_Dist1_vm_Dist2_vm_m1=0-0_m2_0-0_k1=0-8_k2_0-8.csv
- __MACOSX/Code_20_07_21/Results/._Power_vm_vmaxial_n1_20_n2_40_its_9999_Dist1_vm_Dist2_vm_m1=0-0_m2_0-0_k1=0-8_k2_0-8.csv
- Code_20_07_21/Results/Power_n1_20_n2_100_its_9999_Dist1_Asymm_bimodalvm_Dist2_vm_m1=0-0_m2_0-0_k1=0-0_k2_0-8.csv
- __MACOSX/Code_20_07_21/Results/._Power_n1_20_n2_100_its_9999_Dist1_Asymm_bimodalvm_Dist2_vm_m1=0-0_m2_0-0_k1=0-0_k2_0-8.csv
- Code_20_07_21/Results/Type_1_error_n1_10_n2_10_its_9999_Dist1_wsn_Dist2_wsn_m1=0-0_m2_0-0_k1=1-4_k2_1-4.csv
- __MACOSX/Code_20_07_21/Results/._Type_1_error_n1_10_n2_10_its_9999_Dist1_wsn_Dist2_wsn_m1=0-0_m2_0-0_k1=1-4_k2_1-4.csv
- Code_20_07_21/Results/Power_vm_wsn_n1_20_n2_30_its_9999_Dist1_vm_Dist2_wsn_m1=0-0_m2_0-0_k1=0-8_k2_1-4.csv
- __MACOSX/Code_20_07_21/Results/._Power_vm_wsn_n1_20_n2_30_its_9999_Dist1_vm_Dist2_wsn_m1=0-0_m2_0-0_k1=0-8_k2_1-4.csv
- Code_20_07_21/Results/Power_vm_vmaxial_n1_10_n2_20_its_9999_Dist1_vm_Dist2_vm_m1=0-0_m2_0-0_k1=0-8_k2_0-8.csv
- __MACOSX/Code_20_07_21/Results/._Power_vm_vmaxial_n1_10_n2_20_its_9999_Dist1_vm_Dist2_vm_m1=0-0_m2_0-0_k1=0-8_k2_0-8.csv
- Code_20_07_21/Results/Power_n1_30_n2_150_its_9999_Dist1_asymm_trimodalvm_Dist2_vm_m1=0-0_m2_0-0_k1=0-0_k2_0-8.csv
- __MACOSX/Code_20_07_21/Results/._Power_n1_30_n2_150_its_9999_Dist1_asymm_trimodalvm_Dist2_vm_m1=0-0_m2_0-0_k1=0-0_k2_0-8.csv
- Code_20_07_21/Results/Power_n1_20_n2_100_its_9999_Dist1_Axialvm_Dist2_vm_m1=0-0_m2_0-90_k1=2-2_k2_2-2.csv
- __MACOSX/Code_20_07_21/Results/._Power_n1_20_n2_100_its_9999_Dist1_Axialvm_Dist2_vm_m1=0-0_m2_0-90_k1=2-2_k2_2-2.csv
- Code_20_07_21/Results/Power_n1_60_n2_90_its_9999_Dist1_asymm_trimodalvm_Dist2_vm_m1=0-0_m2_0-0_k1=0-0_k2_0-8.csv
- __MACOSX/Code_20_07_21/Results/._Power_n1_60_n2_90_its_9999_Dist1_asymm_trimodalvm_Dist2_vm_m1=0-0_m2_0-0_k1=0-0_k2_0-8.csv
- Code_20_07_21/Results/Power_n1_60_n2_60_its_9999_Dist1_asymm_trimodalvm_Dist2_vm_m1=0-0_m2_0-60_k1=2-2_k2_2-2.csv
- __MACOSX/Code_20_07_21/Results/._Power_n1_60_n2_60_its_9999_Dist1_asymm_trimodalvm_Dist2_vm_m1=0-0_m2_0-60_k1=2-2_k2_2-2.csv
- Code_20_07_21/Results/Power_vm_wsn_n1_10_n2_50_its_9999_Dist1_vm_Dist2_wsn_m1=0-0_m2_0-0_k1=0-8_k2_1-4.csv
- __MACOSX/Code_20_07_21/Results/._Power_vm_wsn_n1_10_n2_50_its_9999_Dist1_vm_Dist2_wsn_m1=0-0_m2_0-0_k1=0-8_k2_1-4.csv
- Code_20_07_21/Results/Power_n1_30_n2_30_its_9999_Dist1_asymm_trimodalvm_Dist2_vm_m1=0-0_m2_0-0_k1=0-0_k2_0-8.csv
- __MACOSX/Code_20_07_21/Results/._Power_n1_30_n2_30_its_9999_Dist1_asymm_trimodalvm_Dist2_vm_m1=0-0_m2_0-0_k1=0-0_k2_0-8.csv
- Code_20_07_21/Results/Power_vm_vmaxial_n1_10_n2_100_its_9999_Dist1_vm_Dist2_vm_m1=0-0_m2_0-0_k1=0-8_k2_0-8.csv
- __MACOSX/Code_20_07_21/Results/._Power_vm_vmaxial_n1_10_n2_100_its_9999_Dist1_vm_Dist2_vm_m1=0-0_m2_0-0_k1=0-8_k2_0-8.csv
- Code_20_07_21/Results/Type_1_error_n1_10_n2_50_its_9999_Dist1_vm_Dist2_vm_m1=0-0_m2_0-0_k1=0-8_k2_0-8.csv
- __MACOSX/Code_20_07_21/Results/._Type_1_error_n1_10_n2_50_its_9999_Dist1_vm_Dist2_vm_m1=0-0_m2_0-0_k1=0-8_k2_0-8.csv
- Code_20_07_21/Results/Power_n1_50_n2_50_its_9999_Dist1_vm_Dist2_vm_m1=0-0_m2_0-180_k1=2-2_k2_2-2.csv
- __MACOSX/Code_20_07_21/Results/._Power_n1_50_n2_50_its_9999_Dist1_vm_Dist2_vm_m1=0-0_m2_0-180_k1=2-2_k2_2-2.csv
- Code_20_07_21/Results/Type_1_error_n1_150_n2_150_its_9999_Dist1_asymm_trimodalvm_Dist2_vm_m1=0-0_m2_0-0_k1=0-8_k2_0-8.csv
- __MACOSX/Code_20_07_21/Results/._Type_1_error_n1_150_n2_150_its_9999_Dist1_asymm_trimodalvm_Dist2_vm_m1=0-0_m2_0-0_k1=0-8_k2_0-8.csv
- Code_20_07_21/Results/Type_1_error_n1_30_n2_150_its_9999_Dist1_Symm_trimodalvm_Dist2_vm_m1=0-0_m2_0-0_k1=0-8_k2_0-8.csv
- __MACOSX/Code_20_07_21/Results/._Type_1_error_n1_30_n2_150_its_9999_Dist1_Symm_trimodalvm_Dist2_vm_m1=0-0_m2_0-0_k1=0-8_k2_0-8.csv
- Code_20_07_21/Results/Power_vm_wsn_n1_50_n2_50_its_9999_Dist1_vm_Dist2_wsn_m1=0-0_m2_0-0_k1=0-8_k2_1-4.csv
- __MACOSX/Code_20_07_21/Results/._Power_vm_wsn_n1_50_n2_50_its_9999_Dist1_vm_Dist2_wsn_m1=0-0_m2_0-0_k1=0-8_k2_1-4.csv
- Code_20_07_21/Results/Power_n1_40_n2_60_its_9999_Dist1_Asymm_bimodalvm_Dist2_vm_m1=0-0_m2_0-0_k1=0-0_k2_0-8.csv
- __MACOSX/Code_20_07_21/Results/._Power_n1_40_n2_60_its_9999_Dist1_Asymm_bimodalvm_Dist2_vm_m1=0-0_m2_0-0_k1=0-0_k2_0-8.csv
- Code_20_07_21/Results/Type_1_error_n1_40_n2_60_its_9999_Dist1_Asymm_bimodalvm_Dist2_vm_m1=0-0_m2_0-0_k1=0-8_k2_0-8.csv
- __MACOSX/Code_20_07_21/Results/._Type_1_error_n1_40_n2_60_its_9999_Dist1_Asymm_bimodalvm_Dist2_vm_m1=0-0_m2_0-0_k1=0-8_k2_0-8.csv
- Code_20_07_21/Results/Type_1_error_n1_10_n2_50_its_9999_Dist1_wsn_Dist2_wsn_m1=0-0_m2_0-0_k1=1-4_k2_1-4.csv
- __MACOSX/Code_20_07_21/Results/._Type_1_error_n1_10_n2_50_its_9999_Dist1_wsn_Dist2_wsn_m1=0-0_m2_0-0_k1=1-4_k2_1-4.csv
- Code_20_07_21/Results/Power_n1_50_n2_50_its_9999_Dist1_wsn_Dist2_wsn_m1=0-0_m2_0-0_k1=1-1_k2_1-4.csv
- __MACOSX/Code_20_07_21/Results/._Power_n1_50_n2_50_its_9999_Dist1_wsn_Dist2_wsn_m1=0-0_m2_0-0_k1=1-1_k2_1-4.csv
- Code_20_07_21/Results/Type_1_error_n1_20_n2_30_its_9999_Dist1_vm_Dist2_vm_m1=0-0_m2_0-0_k1=0-8_k2_0-8.csv
- __MACOSX/Code_20_07_21/Results/._Type_1_error_n1_20_n2_30_its_9999_Dist1_vm_Dist2_vm_m1=0-0_m2_0-0_k1=0-8_k2_0-8.csv
- Code_20_07_21/Results/Power_vm_vmaxial_n1_50_n2_100_its_9999_Dist1_vm_Dist2_vm_m1=0-0_m2_0-0_k1=0-8_k2_0-8.csv
- __MACOSX/Code_20_07_21/Results/._Power_vm_vmaxial_n1_50_n2_100_its_9999_Dist1_vm_Dist2_vm_m1=0-0_m2_0-0_k1=0-8_k2_0-8.csv
- Code_20_07_21/Results/Type_1_error_n1_40_n2_60_its_9999_Dist1_Axialvm_Dist2_vm_m1=0-0_m2_0-0_k1=0-8_k2_0-8.csv
- __MACOSX/Code_20_07_21/Results/._Type_1_error_n1_40_n2_60_its_9999_Dist1_Axialvm_Dist2_vm_m1=0-0_m2_0-0_k1=0-8_k2_0-8.csv
- Code_20_07_21/Results/Power_n1_60_n2_60_its_9999_Dist1_asymm_trimodalvm_Dist2_vm_m1=0-0_m2_0-0_k1=0-0_k2_0-8.csv
- __MACOSX/Code_20_07_21/Results/._Power_n1_60_n2_60_its_9999_Dist1_asymm_trimodalvm_Dist2_vm_m1=0-0_m2_0-0_k1=0-0_k2_0-8.csv
- Code_20_07_21/Results/Power_n1_30_n2_30_its_9999_Dist1_Symm_trimodalvm_Dist2_vm_m1=0-0_m2_0-0_k1=0-0_k2_0-8.csv
- __MACOSX/Code_20_07_21/Results/._Power_n1_30_n2_30_its_9999_Dist1_Symm_trimodalvm_Dist2_vm_m1=0-0_m2_0-0_k1=0-0_k2_0-8.csv
- Code_20_07_21/Results/Power_n1_40_n2_40_its_9999_Dist1_Asymm_bimodalvm_Dist2_vm_m1=0-0_m2_0-90_k1=2-2_k2_2-2.csv
- __MACOSX/Code_20_07_21/Results/._Power_n1_40_n2_40_its_9999_Dist1_Asymm_bimodalvm_Dist2_vm_m1=0-0_m2_0-90_k1=2-2_k2_2-2.csv
- Code_20_07_21/Results/Power_n1_150_n2_150_its_9999_Dist1_asymm_trimodalvm_Dist2_vm_m1=0-0_m2_0-0_k1=0-0_k2_0-8.csv
- __MACOSX/Code_20_07_21/Results/._Power_n1_150_n2_150_its_9999_Dist1_asymm_trimodalvm_Dist2_vm_m1=0-0_m2_0-0_k1=0-0_k2_0-8.csv
- Code_20_07_21/Results/Type_1_error_n1_30_n2_30_its_9999_Dist1_Symm_trimodalvm_Dist2_vm_m1=0-0_m2_0-0_k1=0-8_k2_0-8.csv
- __MACOSX/Code_20_07_21/Results/._Type_1_error_n1_30_n2_30_its_9999_Dist1_Symm_trimodalvm_Dist2_vm_m1=0-0_m2_0-0_k1=0-8_k2_0-8.csv
- Code_20_07_21/Results/Power_n1_10_n2_50_its_9999_Dist1_wsn_Dist2_wsn_m1=0-0_m2_0-180_k1=2-2_k2_2-2.csv
- __MACOSX/Code_20_07_21/Results/._Power_n1_10_n2_50_its_9999_Dist1_wsn_Dist2_wsn_m1=0-0_m2_0-180_k1=2-2_k2_2-2.csv
- Code_20_07_21/Results/Power_n1_40_n2_60_its_9999_Dist1_Axialvm_Dist2_vm_m1=0-0_m2_0-90_k1=2-2_k2_2-2.csv
- __MACOSX/Code_20_07_21/Results/._Power_n1_40_n2_60_its_9999_Dist1_Axialvm_Dist2_vm_m1=0-0_m2_0-90_k1=2-2_k2_2-2.csv
- Code_20_07_21/Results/Power_n1_20_n2_20_its_9999_Dist1_wsn_Dist2_wsn_m1=0-0_m2_0-180_k1=2-2_k2_2-2.csv
- __MACOSX/Code_20_07_21/Results/._Power_n1_20_n2_20_its_9999_Dist1_wsn_Dist2_wsn_m1=0-0_m2_0-180_k1=2-2_k2_2-2.csv
- Code_20_07_21/Results/Power_n1_50_n2_50_its_9999_Dist1_wsn_Dist2_wsn_m1=0-0_m2_0-180_k1=2-2_k2_2-2.csv
- __MACOSX/Code_20_07_21/Results/._Power_n1_50_n2_50_its_9999_Dist1_wsn_Dist2_wsn_m1=0-0_m2_0-180_k1=2-2_k2_2-2.csv
- Code_20_07_21/Results/Type_1_error_n1_20_n2_20_its_9999_Dist1_Axialvm_Dist2_vm_m1=0-0_m2_0-0_k1=0-8_k2_0-8.csv
- __MACOSX/Code_20_07_21/Results/._Type_1_error_n1_20_n2_20_its_9999_Dist1_Axialvm_Dist2_vm_m1=0-0_m2_0-0_k1=0-8_k2_0-8.csv
- Code_20_07_21/Results/Power_n1_10_n2_10_its_9999_Dist1_vm_Dist2_vm_m1=0-0_m2_0-0_k1=0-0_k2_0-8.csv
- __MACOSX/Code_20_07_21/Results/._Power_n1_10_n2_10_its_9999_Dist1_vm_Dist2_vm_m1=0-0_m2_0-0_k1=0-0_k2_0-8.csv
- Code_20_07_21/Results/Power_n1_20_n2_100_its_9999_Dist1_Asymm_bimodalvm_Dist2_vm_m1=0-0_m2_0-90_k1=2-2_k2_2-2.csv
- __MACOSX/Code_20_07_21/Results/._Power_n1_20_n2_100_its_9999_Dist1_Asymm_bimodalvm_Dist2_vm_m1=0-0_m2_0-90_k1=2-2_k2_2-2.csv
- Code_20_07_21/Results/Power_n1_30_n2_150_its_9999_Dist1_asymm_trimodalvm_Dist2_vm_m1=0-0_m2_0-60_k1=2-2_k2_2-2.csv
- __MACOSX/Code_20_07_21/Results/._Power_n1_30_n2_150_its_9999_Dist1_asymm_trimodalvm_Dist2_vm_m1=0-0_m2_0-60_k1=2-2_k2_2-2.csv
- __MACOSX/Code_20_07_21/._Results
- Code_20_07_21/.RData
- __MACOSX/Code_20_07_21/._.RData
- Code_20_07_21/DistComparisons.Rproj
- __MACOSX/Code_20_07_21/._DistComparisons.Rproj
- Code_20_07_21/CompDist-2AsymmTrimVonMises-All_N_foreach_new.R
- __MACOSX/Code_20_07_21/._CompDist-2AsymmTrimVonMises-All_N_foreach_new.R
- Code_20_07_21/Biological_Examples_TwoSamples_OnlySubset_of_tests_PascalEdit.R
- __MACOSX/Code_20_07_21/._Biological_Examples_TwoSamples_OnlySubset_of_tests_PascalEdit.R
- Code_20_07_21/FigureAll_Type1_plotting_Sept2020_Pascaledit_WSNreverse_LLPM_July2021.R
- __MACOSX/Code_20_07_21/._FigureAll_Type1_plotting_Sept2020_Pascaledit_WSNreverse_LLPM_July2021.R
- Code_20_07_21/Functions_JRSB_March2021.R
- __MACOSX/Code_20_07_21/._Functions_JRSB_March2021.R
- Code_20_07_21/.Rproj.user/
- Code_20_07_21/.Rproj.user/shared/
- Code_20_07_21/.Rproj.user/shared/notebooks/
- Code_20_07_21/.Rproj.user/shared/notebooks/paths
- __MACOSX/Code_20_07_21/.Rproj.user/
- __MACOSX/Code_20_07_21/.Rproj.user/shared/
- __MACOSX/Code_20_07_21/.Rproj.user/shared/notebooks/
- __MACOSX/Code_20_07_21/.Rproj.user/shared/notebooks/._paths
- Code_20_07_21/.Rproj.user/shared/notebooks/patch-chunk-names
- __MACOSX/Code_20_07_21/.Rproj.user/shared/notebooks/._patch-chunk-names
- __MACOSX/Code_20_07_21/.Rproj.user/shared/._notebooks
- __MACOSX/Code_20_07_21/.Rproj.user/._shared
- Code_20_07_21/.Rproj.user/3B566D36/
- Code_20_07_21/.Rproj.user/3B566D36/pcs/
- Code_20_07_21/.Rproj.user/3B566D36/pcs/source-pane.pper
- __MACOSX/Code_20_07_21/.Rproj.user/3B566D36/
- __MACOSX/Code_20_07_21/.Rproj.user/3B566D36/pcs/
- __MACOSX/Code_20_07_21/.Rproj.user/3B566D36/pcs/._source-pane.pper
- Code_20_07_21/.Rproj.user/3B566D36/pcs/windowlayoutstate.pper
- __MACOSX/Code_20_07_21/.Rproj.user/3B566D36/pcs/._windowlayoutstate.pper
- Code_20_07_21/.Rproj.user/3B566D36/pcs/workbench-pane.pper
- __MACOSX/Code_20_07_21/.Rproj.user/3B566D36/pcs/._workbench-pane.pper
- Code_20_07_21/.Rproj.user/3B566D36/pcs/files-pane.pper
- __MACOSX/Code_20_07_21/.Rproj.user/3B566D36/pcs/._files-pane.pper
- __MACOSX/Code_20_07_21/.Rproj.user/3B566D36/._pcs
- Code_20_07_21/.Rproj.user/3B566D36/tutorial/
- __MACOSX/Code_20_07_21/.Rproj.user/3B566D36/._tutorial
- Code_20_07_21/.Rproj.user/3B566D36/saved_source_markers
- __MACOSX/Code_20_07_21/.Rproj.user/3B566D36/._saved_source_markers
- Code_20_07_21/.Rproj.user/3B566D36/explorer-cache/
- __MACOSX/Code_20_07_21/.Rproj.user/3B566D36/._explorer-cache
- Code_20_07_21/.Rproj.user/3B566D36/rmd-outputs
- __MACOSX/Code_20_07_21/.Rproj.user/3B566D36/._rmd-outputs
- Code_20_07_21/.Rproj.user/3B566D36/sources/
- Code_20_07_21/.Rproj.user/3B566D36/sources/prop/
- Code_20_07_21/.Rproj.user/3B566D36/sources/prop/660C6E21
- __MACOSX/Code_20_07_21/.Rproj.user/3B566D36/sources/
- __MACOSX/Code_20_07_21/.Rproj.user/3B566D36/sources/prop/
- __MACOSX/Code_20_07_21/.Rproj.user/3B566D36/sources/prop/._660C6E21
- Code_20_07_21/.Rproj.user/3B566D36/sources/prop/EBD5847D
- __MACOSX/Code_20_07_21/.Rproj.user/3B566D36/sources/prop/._EBD5847D
- Code_20_07_21/.Rproj.user/3B566D36/sources/prop/9435798E
- __MACOSX/Code_20_07_21/.Rproj.user/3B566D36/sources/prop/._9435798E
- Code_20_07_21/.Rproj.user/3B566D36/sources/prop/E551C144
- __MACOSX/Code_20_07_21/.Rproj.user/3B566D36/sources/prop/._E551C144
- Code_20_07_21/.Rproj.user/3B566D36/sources/prop/073C0807
- __MACOSX/Code_20_07_21/.Rproj.user/3B566D36/sources/prop/._073C0807
- Code_20_07_21/.Rproj.user/3B566D36/sources/prop/F5539EE3
- __MACOSX/Code_20_07_21/.Rproj.user/3B566D36/sources/prop/._F5539EE3
- Code_20_07_21/.Rproj.user/3B566D36/sources/prop/7DA0031C
- __MACOSX/Code_20_07_21/.Rproj.user/3B566D36/sources/prop/._7DA0031C
- Code_20_07_21/.Rproj.user/3B566D36/sources/prop/4816974A
- __MACOSX/Code_20_07_21/.Rproj.user/3B566D36/sources/prop/._4816974A
- Code_20_07_21/.Rproj.user/3B566D36/sources/prop/56207EDC
- __MACOSX/Code_20_07_21/.Rproj.user/3B566D36/sources/prop/._56207EDC
- Code_20_07_21/.Rproj.user/3B566D36/sources/prop/INDEX
- __MACOSX/Code_20_07_21/.Rproj.user/3B566D36/sources/prop/._INDEX
- __MACOSX/Code_20_07_21/.Rproj.user/3B566D36/sources/._prop
- Code_20_07_21/.Rproj.user/3B566D36/sources/s-7808DD16/
- Code_20_07_21/.Rproj.user/3B566D36/sources/s-7808DD16/166E2BD7-contents
- __MACOSX/Code_20_07_21/.Rproj.user/3B566D36/sources/s-7808DD16/
- __MACOSX/Code_20_07_21/.Rproj.user/3B566D36/sources/s-7808DD16/._166E2BD7-contents
- Code_20_07_21/.Rproj.user/3B566D36/sources/s-7808DD16/4BF289A6-contents
- __MACOSX/Code_20_07_21/.Rproj.user/3B566D36/sources/s-7808DD16/._4BF289A6-contents
- Code_20_07_21/.Rproj.user/3B566D36/sources/s-7808DD16/C6749D03
- __MACOSX/Code_20_07_21/.Rproj.user/3B566D36/sources/s-7808DD16/._C6749D03
[truncated: 52 more entries]
