# Supplementary material for: Advice on comparing two independent samples of circular data in biology
Source: Sci Rep. 2021 Oct 13;11:20337. doi: 10.1038/s41598-021-99299-5 (PMC8514454; doi:10.1038/s41598-021-99299-5)
Supplement: Supplementary file 1 — Supplementary Information 1. [file 41598_2021_99299_MOESM1_ESM.zip › Code_20_07_21/Results/Power_n1_40_n2_60_its_9999_Dist1_Axialvm_Dist2_vm_m1=0-0_m2_0-0_k1=0-0_k2_0-8.csv]

tang.conc	levenes	WatsonTwoSamp	Watson.Wheeler	Watson.Williams	Wallraff	Raodispersion	Raopolar	ConcTestDirectional	WatsonLargeSample	Fishers	FishersLarge	MardiaWatsonWheeler	Kuiper	Manova	P.Test.Assym	embed.circaovRfast2	het.circaovRfast2	lr.circaovRfast2	x
0.0513051305130513	0.0353035303530353	0.0482048204820482	0.0479047904790479	0.664166416641664	0.0058005800580058	0.0008000800080008	0	0.0033003300330033	0.163716371637164	0.072007200720072	0.0513051305130513	0.0493049304930493	0.0305030503050305	0.0501050105010501	0.496449644964496	0	0.137513751375138	0.026002600260026	0
0.0536053605360536	0.0407040704070407	0.0491049104910491	0.0496049604960496	0.661166116611661	0.0062006200620062	0.0012001200120012	0.0001000100010001	0.0047004700470047	0.164416441644164	0.0642064206420642	0.0536053605360536	0.0507050705070507	0.0324032403240324	0.0507050705070507	0.504550455045505	0	0.138113811381138	0.025002500250025	0.25
0.0515051505150515	0.0402040204020402	0.0463046304630463	0.0453045304530453	0.658465846584658	0.0068006800680068	0.0013001300130013	0	0.0051005100510051	0.161716171617162	0.0657065706570657	0.0515051505150515	0.047004700470047	0.0297029702970297	0.0478047804780478	0.497149714971497	0	0.131413141314131	0.0243024302430243	0.5
0.0807080708070807	0.0432043204320432	0.057005700570057	0.0531053105310531	0.669166916691669	0.0059005900590059	0.0012001200120012	0	0.0042004200420042	0.168816881688169	0.0658065806580658	0.0807080708070807	0.0547054705470547	0.0373037303730373	0.0554055405540554	0.502350235023502	0	0.132913291329133	0.0267026702670267	1
0.311031103110311	0.0399039903990399	0.0981098109810981	0.0573057305730573	0.664666466646665	0.0105010501050105	0.0012001200120012	0	0.0049004900490049	0.196019601960196	0.0703070307030703	0.311031103110311	0.0593059305930593	0.0835083508350835	0.0538053805380538	0.500850085008501	0	0.140914091409141	0.0315031503150315	2
0.702570257025703	0.0391039103910391	0.401640164016402	0.075007500750075	0.657365736573657	0.0187018701870187	0.0017001700170017	0.0001000100010001	0.0056005600560056	0.230923092309231	0.0616061606160616	0.702570257025703	0.0775077507750775	0.356535653565357	0.0582058205820582	0.49034903490349	0	0.135213521352135	0.0296029602960296	4
0.842784278427843	0.0342034203420342	0.857585758575858	0.105210521052105	0.664266426642664	0.0345034503450345	0.0009000900090009	0	0.0061006100610061	0.266026602660266	0.054005400540054	0.842784278427843	0.108310831083108	0.775577557755776	0.0655065506550655	0.493449344934493	0	0.117011701170117	0.0317031703170317	8
