# Supplementary material for: Advice on comparing two independent samples of circular data in biology
Source: Sci Rep. 2021 Oct 13;11:20337. doi: 10.1038/s41598-021-99299-5 (PMC8514454; doi:10.1038/s41598-021-99299-5)
Supplement: Supplementary file 1 — Supplementary Information 1. [file 41598_2021_99299_MOESM1_ESM.zip › Code_20_07_21/Results/Type_1_error_n1_30_n2_30_its_9999_Dist1_asymm_trimodalvm_Dist2_vm_m1=0-0_m2_0-0_k1=0-8_k2_0-8.csv]

tang.conc	levenes	WatsonTwoSamp	Watson.Wheeler	Watson.Williams	Wallraff	Raodispersion	Raopolar	ConcTestDirectional	WatsonLargeSample	Fishers	FishersLarge	MardiaWatsonWheeler	Kuiper	Manova	P.Test.Assym	embed.circaovRfast2	het.circaovRfast2	lr.circaovRfast2	x
0.0523052305230523	0.0368036803680368	0.0511051105110511	0.0496049604960496	0.595159515951595	0.0063006300630063	0.0021002100210021	0.0001000100010001	0.0029002900290029	0.184118411841184	0.0689068906890689	0.0523052305230523	0.052005200520052	0.0239023902390239	0.0529052905290529	0.436443644364436	0	0.139313931393139	0.0279027902790279	0
0.0505050505050505	0.0379037903790379	0.052005200520052	0.0501050105010501	0.585758575857586	0.0058005800580058	0.0021002100210021	0.0001000100010001	0.0037003700370037	0.185218521852185	0.0728072807280728	0.0505050505050505	0.0533053305330533	0.0239023902390239	0.056005600560056	0.428642864286429	0	0.141014101410141	0.0273027302730273	0.25
0.0451045104510451	0.0335033503350335	0.0485048504850485	0.047004700470047	0.558355835583558	0.0071007100710071	0.003000300030003	0.0002000200020002	0.004000400040004	0.173517351735174	0.07000700070007	0.0451045104510451	0.0493049304930493	0.0225022502250225	0.0505050505050505	0.407840784078408	0	0.132313231323132	0.0319031903190319	0.5
0.0538053805380538	0.0391039103910391	0.0486048604860486	0.0501050105010501	0.492849284928493	0.0108010801080108	0.0061006100610061	0.0004000400040004	0.0076007600760076	0.152015201520152	0.07000700070007	0.0538053805380538	0.0524052405240524	0.0209020902090209	0.0512051205120512	0.36023602360236	0	0.113211321132113	0.0345034503450345	1
0.0811081108110811	0.0404040404040404	0.0505050505050505	0.0513051305130513	0.387138713871387	0.0181018101810181	0.0107010701070107	0.0013001300130013	0.01000100010001	0.131313131313131	0.0713071307130713	0.0811081108110811	0.0542054205420542	0.0246024602460246	0.0525052505250525	0.278427842784278	0.0002000200020002	0.0949094909490949	0.0457045704570457	2
0.148214821482148	0.0378037803780378	0.0441044104410441	0.0438043804380438	0.315531553155316	0.0242024202420242	0.0161016101610161	0.0011001100110011	0.0131013101310131	0.132713271327133	0.0679067906790679	0.148214821482148	0.0467046704670467	0.0208020802080208	0.0472047204720472	0.231623162316232	0	0.0874087408740874	0.0483048304830483	4
0.211521152115212	0.0363036303630363	0.0462046204620462	0.045004500450045	0.292229222922292	0.035003500350035	0.0174017401740174	0.0016001600160016	0.0123012301230123	0.146314631463146	0.0697069706970697	0.211521152115212	0.0473047304730473	0.0187018701870187	0.0485048504850485	0.213721372137214	0.0004000400040004	0.0884088408840884	0.0559055905590559	8
