# Supplementary material for: Advice on comparing two independent samples of circular data in biology
Source: Sci Rep. 2021 Oct 13;11:20337. doi: 10.1038/s41598-021-99299-5 (PMC8514454; doi:10.1038/s41598-021-99299-5)
Supplement: Supplementary file 1 — Supplementary Information 1. [file 41598_2021_99299_MOESM1_ESM.zip › Code_20_07_21/Results/Power_n1_30_n2_30_its_9999_Dist1_Symm_trimodalvm_Dist2_vm_m1=0-0_m2_0-60_k1=2-2_k2_2-2.csv]

tang.conc	levenes	WatsonTwoSamp	Watson.Wheeler	Watson.Williams	Wallraff	Raodispersion	Raopolar	ConcTestDirectional	WatsonLargeSample	Fishers	FishersLarge	MardiaWatsonWheeler	Kuiper	Manova	P.Test.Assym	embed.circaovRfast2	het.circaovRfast2	lr.circaovRfast2	x
0.052005200520052	0.0343034303430343	0.0493049304930493	0.0478047804780478	0.590559055905591	0.0064006400640064	0.0026002600260026	0	0.0034003400340034	0.189418941894189	0.0676067606760676	0.052005200520052	0.0505050505050505	0.0231023102310231	0.0523052305230523	0.438343834383438	0	0.140614061406141	0.0297029702970297	0
0.0537053705370537	0.0365036503650365	0.0529052905290529	0.0518051805180518	0.592159215921592	0.0063006300630063	0.0017001700170017	0.0002000200020002	0.0029002900290029	0.187518751875188	0.0684068406840684	0.0537053705370537	0.0545054505450545	0.025002500250025	0.054005400540054	0.434943494349435	0	0.138513851385139	0.0264026402640264	10
0.049004900490049	0.033003300330033	0.0496049604960496	0.0485048504850485	0.591059105910591	0.0047004700470047	0.0018001800180018	0.0001000100010001	0.0024002400240024	0.183818381838184	0.0712071207120712	0.049004900490049	0.0506050605060506	0.023002300230023	0.0485048504850485	0.437143714371437	0	0.134313431343134	0.0241024102410241	20
0.0517051705170517	0.0374037403740374	0.0537053705370537	0.0518051805180518	0.594359435943594	0.0057005700570057	0.0028002800280028	0	0.0027002700270027	0.19001900190019	0.0731073107310731	0.0517051705170517	0.0548054805480548	0.0262026202620262	0.0522052205220522	0.44994499449945	0	0.142914291429143	0.0286028602860286	30
0.0498049804980498	0.0367036703670367	0.0533053305330533	0.0504050405040504	0.591959195919592	0.0049004900490049	0.0014001400140014	0	0.0022002200220022	0.183218321832183	0.0779077907790779	0.0498049804980498	0.0529052905290529	0.0259025902590259	0.0532053205320532	0.433543354335434	0	0.138513851385139	0.0271027102710271	40
0.0529052905290529	0.0363036303630363	0.0509050905090509	0.0494049404940494	0.586258625862586	0.0052005200520052	0.0022002200220022	0.0001000100010001	0.0024002400240024	0.183718371837184	0.0743074307430743	0.0529052905290529	0.0513051305130513	0.0256025602560256	0.0488048804880488	0.432343234323432	0	0.139413941394139	0.0248024802480248	50
0.0488048804880488	0.0385038503850385	0.0504050405040504	0.0471047104710471	0.583858385838584	0.0066006600660066	0.0024002400240024	0	0.0028002800280028	0.17961796179618	0.0742074207420742	0.0488048804880488	0.0495049504950495	0.0241024102410241	0.0506050605060506	0.42994299429943	0	0.136513651365137	0.0262026202620262	60
