# Supplementary material for: Advice on comparing two independent samples of circular data in biology
Source: Sci Rep. 2021 Oct 13;11:20337. doi: 10.1038/s41598-021-99299-5 (PMC8514454; doi:10.1038/s41598-021-99299-5)
Supplement: Supplementary file 1 — Supplementary Information 1. [file 41598_2021_99299_MOESM1_ESM.zip › Code_20_07_21/Results/Power_n1_100_n2_100_its_9999_Dist1_Axialvm_Dist2_vm_m1=0-0_m2_0-0_k1=0-0_k2_0-8.csv]

tang.conc	levenes	WatsonTwoSamp	Watson.Wheeler	Watson.Williams	Wallraff	Raodispersion	Raopolar	ConcTestDirectional	WatsonLargeSample	Fishers	FishersLarge	MardiaWatsonWheeler	Kuiper	Manova	P.Test.Assym	embed.circaovRfast2	het.circaovRfast2	lr.circaovRfast2	x
0.0486048604860486	0.0423042304230423	0.0495049504950495	0.0503050305030503	0.73967396739674	0.0038003800380038	0.0007000700070007	0	0.0029002900290029	0.161916191619162	0.0646064606460646	0.0486048604860486	0.051005100510051	0.0351035103510351	0.0505050505050505	0.586358635863586	0	0.130713071307131	0.0259025902590259	0
0.0493049304930493	0.0441044104410441	0.0514051405140514	0.0516051605160516	0.737973797379738	0.0033003300330033	0	0	0.0026002600260026	0.175017501750175	0.0694069406940694	0.0493049304930493	0.0524052405240524	0.0383038303830383	0.0526052605260526	0.583758375837584	0	0.142614261426143	0.0274027402740274	0.25
0.0517051705170517	0.0453045304530453	0.0517051705170517	0.0498049804980498	0.747974797479748	0.0042004200420042	0.0004000400040004	0.0001000100010001	0.003000300030003	0.168816881688169	0.0705070507050705	0.0517051705170517	0.0508050805080508	0.0357035703570357	0.0522052205220522	0.587658765876588	0	0.140514051405141	0.027002700270027	0.5
0.112311231123112	0.0466046604660466	0.0605060506050605	0.05000500050005	0.748074807480748	0.0044004400440044	0.0006000600060006	0.0002000200020002	0.0029002900290029	0.168816881688169	0.0677067706770677	0.112311231123112	0.0507050705070507	0.0496049604960496	0.05000500050005	0.590759075907591	0	0.133713371337134	0.0261026102610261	1
0.513851385138514	0.0462046204620462	0.2003200320032	0.0575057505750575	0.754475447544754	0.008000800080008	0.0006000600060006	0	0.0051005100510051	0.189118911891189	0.0665066506650665	0.513851385138514	0.0581058105810581	0.201220122012201	0.05000500050005	0.590959095909591	0	0.134313431343134	0.0259025902590259	2
0.813681368136814	0.0486048604860486	0.908390839083908	0.0783078307830783	0.741174117411741	0.0194019401940194	0.0004000400040004	0	0.0048004800480048	0.220522052205221	0.0597059705970597	0.813681368136814	0.0789078907890789	0.840784078407841	0.0503050305030503	0.572357235723572	0	0.127812781278128	0.0315031503150315	4
0.896089608960896	0.0459045904590459	1	0.106410641064106	0.734873487348735	0.0379037903790379	0.0003000300030003	0.0002000200020002	0.0065006500650065	0.251325132513251	0.0562056205620562	0.896089608960896	0.107610761076108	0.999399939993999	0.0495049504950495	0.55975597559756	0	0.12031203120312	0.0301030103010301	8
