# Supplementary material for: Advice on comparing two independent samples of circular data in biology
Source: Sci Rep. 2021 Oct 13;11:20337. doi: 10.1038/s41598-021-99299-5 (PMC8514454; doi:10.1038/s41598-021-99299-5)
Supplement: Supplementary file 1 — Supplementary Information 1. [file 41598_2021_99299_MOESM1_ESM.zip › Code_20_07_21/Results/Type_1_error_n1_40_n2_40_its_9999_Dist1_Asymm_bimodalvm_Dist2_vm_m1=0-0_m2_0-0_k1=0-8_k2_0-8.csv]

tang.conc	levenes	WatsonTwoSamp	Watson.Wheeler	Watson.Williams	Wallraff	Raodispersion	Raopolar	ConcTestDirectional	WatsonLargeSample	Fishers	FishersLarge	MardiaWatsonWheeler	Kuiper	Manova	P.Test.Assym	embed.circaovRfast2	het.circaovRfast2	lr.circaovRfast2	x
0.0515051505150515	0.0368036803680368	0.0511051105110511	0.0508050805080508	0.624762476247625	0.0043004300430043	0.0012001200120012	0	0.0028002800280028	0.175917591759176	0.0462046204620462	0.0515051505150515	0.0522052205220522	0.0292029202920292	0.0512051205120512	0.468646864686469	0	0.134513451345135	0.0289028902890289	0
0.0468046804680468	0.039003900390039	0.0483048304830483	0.0509050905090509	0.582358235823582	0.0088008800880088	0.0029002900290029	0.0002000200020002	0.0053005300530053	0.15991599159916	0.045004500450045	0.0468046804680468	0.053005300530053	0.0258025802580258	0.053005300530053	0.431543154315432	0	0.128312831283128	0.0315031503150315	0.25
0.0501050105010501	0.0418041804180418	0.0446044604460446	0.0464046404640464	0.453345334533453	0.0141014101410141	0.0073007300730073	0.0003000300030003	0.0104010401040104	0.127512751275128	0.0442044204420442	0.0501050105010501	0.0484048404840484	0.024002400240024	0.0482048204820482	0.336233623362336	0	0.100510051005101	0.0387038703870387	0.5
0.0599059905990599	0.0461046104610461	0.0485048504850485	0.0503050305030503	0.257125712571257	0.0284028402840284	0.0235023502350235	0.0014001400140014	0.022002200220022	0.0953095309530953	0.0433043304330433	0.0599059905990599	0.0516051605160516	0.0267026702670267	0.0497049704970497	0.196719671967197	0.0003000300030003	0.0757075707570757	0.0576057605760576	1
0.0768076807680768	0.0494049404940494	0.0498049804980498	0.05000500050005	0.153015301530153	0.0403040304030403	0.0439043904390439	0.0026002600260026	0.0163016301630163	0.106310631063106	0.0421042104210421	0.0768076807680768	0.0519051905190519	0.029002900290029	0.0505050505050505	0.127212721272127	0.004000400040004	0.0804080408040804	0.0733073307330733	2
0.117311731173117	0.053005300530053	0.0508050805080508	0.0517051705170517	0.136913691369137	0.0618061806180618	0.0459045904590459	0.0006000600060006	0.0033003300330033	0.154715471547155	0.0433043304330433	0.117311731173117	0.0533053305330533	0.0253025302530253	0.0534053405340534	0.122712271227123	0.0102010201020102	0.104110411041104	0.0957095709570957	4
0.182218221822182	0.0523052305230523	0.0478047804780478	0.048004800480048	0.141214121412141	0.0744074407440744	0.0374037403740374	0.0006000600060006	0.0001000100010001	0.196719671967197	0.0431043104310431	0.182218221822182	0.0496049604960496	0.0278027802780278	0.0489048904890489	0.128312831283128	0.0171017101710171	0.12021202120212	0.112311231123112	8
