# Supplementary material for: Advice on comparing two independent samples of circular data in biology
Source: Sci Rep. 2021 Oct 13;11:20337. doi: 10.1038/s41598-021-99299-5 (PMC8514454; doi:10.1038/s41598-021-99299-5)
Supplement: Supplementary file 1 — Supplementary Information 1. [file 41598_2021_99299_MOESM1_ESM.zip › Code_20_07_21/Results/Power_n1_20_n2_20_its_9999_Dist1_Axialvm_Dist2_vm_m1=0-0_m2_0-0_k1=0-0_k2_0-8.csv]

tang.conc	levenes	WatsonTwoSamp	Watson.Wheeler	Watson.Williams	Wallraff	Raodispersion	Raopolar	ConcTestDirectional	WatsonLargeSample	Fishers	FishersLarge	MardiaWatsonWheeler	Kuiper	Manova	P.Test.Assym	embed.circaovRfast2	het.circaovRfast2	lr.circaovRfast2	x
0.0492049204920492	0.033003300330033	0.0499049904990499	0.049004900490049	0.529152915291529	0.0046004600460046	0.0047004700470047	0	0.0025002500250025	0.197919791979198	0.0246024602460246	0.0492049204920492	0.0534053405340534	0.0081008100810081	0.0561056105610561	0.382938293829383	0	0.141614161416142	0.028002800280028	0
0.0509050905090509	0.0356035603560356	0.0499049904990499	0.0501050105010501	0.526252625262526	0.0058005800580058	0.0043004300430043	0.0003000300030003	0.0026002600260026	0.195719571957196	0.0266026602660266	0.0509050905090509	0.0537053705370537	0.0075007500750075	0.0536053605360536	0.375937593759376	0	0.140814081408141	0.0268026802680268	0.25
0.0506050605060506	0.0343034303430343	0.0498049804980498	0.0483048304830483	0.519151915191519	0.0074007400740074	0.0041004100410041	0.0002000200020002	0.0022002200220022	0.192519251925193	0.023002300230023	0.0506050605060506	0.0516051605160516	0.0084008400840084	0.0532053205320532	0.36963696369637	0	0.137913791379138	0.026002600260026	0.5
0.0667066706670667	0.0371037103710371	0.0554055405540554	0.0536053605360536	0.532153215321532	0.0078007800780078	0.004000400040004	0.0001000100010001	0.0028002800280028	0.205720572057206	0.0265026502650265	0.0667066706670667	0.0584058405840584	0.0086008600860086	0.058005800580058	0.385538553855386	0	0.144514451445145	0.0283028302830283	1
0.155015501550155	0.0352035203520352	0.0623062306230623	0.0512051205120512	0.521452145214521	0.0099009900990099	0.0028002800280028	0	0.0029002900290029	0.213621362136214	0.0246024602460246	0.155015501550155	0.0557055705570557	0.0117011701170117	0.0492049204920492	0.376637663766377	0	0.135413541354135	0.0276027602760276	2
0.462646264626463	0.0418041804180418	0.130913091309131	0.0766076607660766	0.513151315131513	0.024002400240024	0.0039003900390039	0.0001000100010001	0.0052005200520052	0.245224522452245	0.0234023402340234	0.462646264626463	0.0829082908290829	0.0362036203620362	0.0502050205020502	0.364636463646365	0.0002000200020002	0.133513351335134	0.0294029402940294	4
0.733473347334733	0.0444044404440444	0.25022502250225	0.0999099909990999	0.509150915091509	0.0411041104110411	0.0037003700370037	0.0002000200020002	0.0061006100610061	0.27982798279828	0.019001900190019	0.733473347334733	0.106610661066107	0.0877087708770877	0.0508050805080508	0.348634863486349	0.0007000700070007	0.125712571257126	0.0305030503050305	8
