# Supplementary material for: Advice on comparing two independent samples of circular data in biology
Source: Sci Rep. 2021 Oct 13;11:20337. doi: 10.1038/s41598-021-99299-5 (PMC8514454; doi:10.1038/s41598-021-99299-5)
Supplement: Supplementary file 1 — Supplementary Information 1. [file 41598_2021_99299_MOESM1_ESM.zip › Code_20_07_21/Results/Power_n1_40_n2_40_its_9999_Dist1_Asymm_bimodalvm_Dist2_vm_m1=0-0_m2_0-0_k1=0-0_k2_0-8.csv]

tang.conc	levenes	WatsonTwoSamp	Watson.Wheeler	Watson.Williams	Wallraff	Raodispersion	Raopolar	ConcTestDirectional	WatsonLargeSample	Fishers	FishersLarge	MardiaWatsonWheeler	Kuiper	Manova	P.Test.Assym	embed.circaovRfast2	het.circaovRfast2	lr.circaovRfast2	x
0.0498049804980498	0.039003900390039	0.0485048504850485	0.0469046904690469	0.635263526352635	0.0051005100510051	0.0019001900190019	0	0.0031003100310031	0.183418341834183	0.046004600460046	0.0498049804980498	0.0488048804880488	0.0275027502750275	0.0507050705070507	0.478747874787479	0	0.141114111411141	0.0261026102610261	0
0.0481048104810481	0.0403040304030403	0.0577057705770577	0.0594059405940594	0.637663766376638	0.0061006100610061	0.0024002400240024	0.0002000200020002	0.0042004200420042	0.195419541954195	0.0527052705270527	0.0481048104810481	0.0611061106110611	0.0335033503350335	0.0597059705970597	0.485948594859486	0	0.152815281528153	0.0333033303330333	0.25
0.053005300530053	0.0463046304630463	0.0956095609560956	0.0951095109510951	0.637963796379638	0.014001400140014	0.0052005200520052	0.0004000400040004	0.0094009400940094	0.23002300230023	0.0674067406740674	0.053005300530053	0.098009800980098	0.0556055605560556	0.0999099909990999	0.512651265126513	0	0.186118611861186	0.0571057105710571	0.5
0.0572057205720572	0.047004700470047	0.217421742174217	0.214321432143214	0.647764776477648	0.0532053205320532	0.0417041704170417	0.0012001200120012	0.0484048404840484	0.295629562956296	0.105710571057106	0.0572057205720572	0.218721872187219	0.142914291429143	0.242024202420242	0.558755875587559	0.0001000100010001	0.253225322532253	0.148814881488149	1
0.11001100110011	0.0515051505150515	0.501450145014501	0.436943694369437	0.665566556655666	0.206820682068207	0.311731173117312	0.0051005100510051	0.252325232523252	0.340734073407341	0.132313231323132	0.11001100110011	0.444544454445445	0.386938693869387	0.565056505650565	0.605260526052605	0.0022002200220022	0.303630363036304	0.331933193319332	2
0.348934893489349	0.0472047204720472	0.782478247824782	0.601060106010601	0.666066606660666	0.342734273427343	0.764576457645765	0.0084008400840084	0.550555055505551	0.357735773577358	0.139413941394139	0.348934893489349	0.607660766076608	0.721772177217722	0.835283528352835	0.624562456245625	0.0082008200820082	0.31993199319932	0.457445744574457	4
0.639463946394639	0.0422042204220422	0.94019401940194	0.662766276627663	0.666566656665667	0.364436443644364	0.935093509350935	0.0083008300830083	0.715671567156716	0.357035703570357	0.135813581358136	0.639463946394639	0.668166816681668	0.91969196919692	0.934893489348935	0.62946294629463	0.0107010701070107	0.319031903190319	0.494249424942494	8
