# Supplementary material for: Advice on comparing two independent samples of circular data in biology
Source: Sci Rep. 2021 Oct 13;11:20337. doi: 10.1038/s41598-021-99299-5 (PMC8514454; doi:10.1038/s41598-021-99299-5)
Supplement: Supplementary file 1 — Supplementary Information 1. [file 41598_2021_99299_MOESM1_ESM.zip › Code_20_07_21/Results/Power_n1_30_n2_150_its_9999_Dist1_Symm_trimodalvm_Dist2_vm_m1=0-0_m2_0-0_k1=0-0_k2_0-8.csv]

tang.conc	levenes	WatsonTwoSamp	Watson.Wheeler	Watson.Williams	Wallraff	Raodispersion	Raopolar	ConcTestDirectional	WatsonLargeSample	Fishers	FishersLarge	MardiaWatsonWheeler	Kuiper	Manova	P.Test.Assym	embed.circaovRfast2	het.circaovRfast2	lr.circaovRfast2	x
0.0548054805480548	0.0486048604860486	0.0489048904890489	0.05000500050005	0.702170217021702	0.0355035503550355	0.0032003200320032	0.0001000100010001	0.03000300030003	0.125212521252125	0.0668066806680668	0.0548054805480548	0.0502050205020502	0.0298029802980298	0.0497049704970497	0.512851285128513	0	0.138113811381138	0.0168016801680168	0
0.0538053805380538	0.0471047104710471	0.0506050605060506	0.0513051305130513	0.700770077007701	0.0345034503450345	0.003000300030003	0.0001000100010001	0.0258025802580258	0.129412941294129	0.0689068906890689	0.0538053805380538	0.0523052305230523	0.0299029902990299	0.0526052605260526	0.515451545154515	0	0.136413641364136	0.019001900190019	0.25
0.0538053805380538	0.0487048704870487	0.0486048604860486	0.048004800480048	0.707970797079708	0.0353035303530353	0.003000300030003	0	0.0267026702670267	0.13001300130013	0.0697069706970697	0.0538053805380538	0.049004900490049	0.0323032303230323	0.0499049904990499	0.516951695169517	0	0.139313931393139	0.0166016601660166	0.5
0.0538053805380538	0.0542054205420542	0.0528052805280528	0.0531053105310531	0.711571157115712	0.0369036903690369	0.0036003600360036	0	0.0271027102710271	0.126312631263126	0.0729072907290729	0.0538053805380538	0.0538053805380538	0.0325032503250325	0.0542054205420542	0.516851685168517	0	0.14001400140014	0.0177017701770177	1
0.053005300530053	0.0492049204920492	0.0469046904690469	0.0481048104810481	0.701670167016702	0.0345034503450345	0.0031003100310031	0.0002000200020002	0.0256025602560256	0.122112211221122	0.069006900690069	0.053005300530053	0.0488048804880488	0.029002900290029	0.0487048704870487	0.51025102510251	0	0.136713671367137	0.0159015901590159	2
0.0493049304930493	0.0488048804880488	0.0644064406440644	0.0498049804980498	0.704670467046705	0.0364036403640364	0.0025002500250025	0	0.0246024602460246	0.124712471247125	0.0811081108110811	0.0493049304930493	0.0503050305030503	0.0525052505250525	0.0489048904890489	0.511451145114511	0	0.136713671367137	0.0159015901590159	4
0.0509050905090509	0.0518051805180518	0.131613161316132	0.0538053805380538	0.715471547154716	0.0484048404840484	0.0022002200220022	0.0002000200020002	0.0252025202520252	0.13011301130113	0.0849084908490849	0.0509050905090509	0.0552055205520552	0.141214121412141	0.0496049604960496	0.531153115311531	0	0.141014101410141	0.0153015301530153	8
