# Supplementary material for: Advice on comparing two independent samples of circular data in biology
Source: Sci Rep. 2021 Oct 13;11:20337. doi: 10.1038/s41598-021-99299-5 (PMC8514454; doi:10.1038/s41598-021-99299-5)
Supplement: Supplementary file 1 — Supplementary Information 1. [file 41598_2021_99299_MOESM1_ESM.zip › Code_20_07_21/Results/Type_1_error_n1_20_n2_100_its_9999_Dist1_Axialvm_Dist2_vm_m1=0-0_m2_0-0_k1=0-8_k2_0-8.csv]

tang.conc	levenes	WatsonTwoSamp	Watson.Wheeler	Watson.Williams	Wallraff	Raodispersion	Raopolar	ConcTestDirectional	WatsonLargeSample	Fishers	FishersLarge	MardiaWatsonWheeler	Kuiper	Manova	P.Test.Assym	embed.circaovRfast2	het.circaovRfast2	lr.circaovRfast2	x
0.0503050305030503	0.0505050505050505	0.0468046804680468	0.0469046904690469	0.656465646564656	0.033003300330033	0.0049004900490049	0.0001000100010001	0.0227022702270227	0.134113411341134	0.0239023902390239	0.0503050305030503	0.0487048704870487	0.0274027402740274	0.0489048904890489	0.462346234623462	0	0.14041404140414	0.0165016501650165	0
0.0509050905090509	0.0514051405140514	0.0491049104910491	0.0469046904690469	0.649264926492649	0.0355035503550355	0.0055005500550055	0	0.0227022702270227	0.130513051305131	0.0264026402640264	0.0509050905090509	0.0486048604860486	0.0284028402840284	0.0482048204820482	0.461746174617462	0	0.137013701370137	0.015001500150015	0.25
0.0533053305330533	0.0486048604860486	0.047004700470047	0.0457045704570457	0.654265426542654	0.0318031803180318	0.005000500050005	0	0.0211021102110211	0.131613161316132	0.026002600260026	0.0533053305330533	0.0469046904690469	0.0275027502750275	0.0462046204620462	0.460646064606461	0	0.134913491349135	0.015001500150015	0.5
0.0971097109710971	0.052005200520052	0.0475047504750475	0.0461046104610461	0.651765176517652	0.0379037903790379	0.0045004500450045	0	0.0234023402340234	0.142414241424142	0.0241024102410241	0.0971097109710971	0.0479047904790479	0.0274027402740274	0.0476047604760476	0.461846184618462	0	0.141414141414141	0.0181018101810181	1
0.342034203420342	0.0481048104810481	0.0522052205220522	0.0502050205020502	0.641864186418642	0.051005100510051	0.003000300030003	0	0.0275027502750275	0.18031803180318	0.0262026202620262	0.342034203420342	0.0514051405140514	0.0306030603060306	0.0548054805480548	0.451345134513451	0	0.133113311331133	0.0192019201920192	2
0.572057205720572	0.0459045904590459	0.0476047604760476	0.0478047804780478	0.622062206220622	0.0711071107110711	0.0035003500350035	0.0001000100010001	0.0368036803680368	0.261126112611261	0.026002600260026	0.572057205720572	0.0489048904890489	0.0312031203120312	0.0488048804880488	0.433743374337434	0	0.121812181218122	0.0176017601760176	4
0.634163416341634	0.0474047404740474	0.0496049604960496	0.0481048104810481	0.576557655765577	0.0853085308530853	0.0033003300330033	0	0.0456045604560456	0.341434143414341	0.0261026102610261	0.634163416341634	0.0492049204920492	0.0293029302930293	0.0487048704870487	0.401240124012401	0	0.124212421242124	0.0217021702170217	8
