# Supplementary material for: Advice on comparing two independent samples of circular data in biology
Source: Sci Rep. 2021 Oct 13;11:20337. doi: 10.1038/s41598-021-99299-5 (PMC8514454; doi:10.1038/s41598-021-99299-5)
Supplement: Supplementary file 1 — Supplementary Information 1. [file 41598_2021_99299_MOESM1_ESM.zip › Code_20_07_21/Results/Power_n1_60_n2_60_its_9999_Dist1_Symm_trimodalvm_Dist2_vm_m1=0-0_m2_0-60_k1=2-2_k2_2-2.csv]

tang.conc	levenes	WatsonTwoSamp	Watson.Wheeler	Watson.Williams	Wallraff	Raodispersion	Raopolar	ConcTestDirectional	WatsonLargeSample	Fishers	FishersLarge	MardiaWatsonWheeler	Kuiper	Manova	P.Test.Assym	embed.circaovRfast2	het.circaovRfast2	lr.circaovRfast2	x
0.0468046804680468	0.0431043104310431	0.0495049504950495	0.0499049904990499	0.691569156915692	0.0047004700470047	0.0005000500050005	0.0001000100010001	0.0029002900290029	0.17971797179718	0.0452045204520452	0.0468046804680468	0.0515051505150515	0.023002300230023	0.0507050705070507	0.525352535253525	0	0.13981398139814	0.0277027702770277	0
0.0488048804880488	0.0435043504350435	0.0525052505250525	0.0522052205220522	0.680868086808681	0.0044004400440044	0.0006000600060006	0	0.0021002100210021	0.177717771777178	0.0465046504650465	0.0488048804880488	0.0546054605460546	0.0276027602760276	0.0527052705270527	0.526452645264526	0	0.142714271427143	0.0289028902890289	10
0.0525052505250525	0.0405040504050405	0.0486048604860486	0.0465046504650465	0.680768076807681	0.0035003500350035	0.001000100010001	0.0001000100010001	0.0026002600260026	0.171117111711171	0.0474047404740474	0.0525052505250525	0.0476047604760476	0.0232023202320232	0.048004800480048	0.521452145214521	0	0.133713371337134	0.023002300230023	20
0.0504050405040504	0.043004300430043	0.0533053305330533	0.0484048404840484	0.693569356935694	0.0059005900590059	0.0009000900090009	0.0001000100010001	0.0039003900390039	0.180618061806181	0.0501050105010501	0.0504050405040504	0.0498049804980498	0.0285028502850285	0.0498049804980498	0.534153415341534	0	0.141714171417142	0.0273027302730273	30
0.0497049704970497	0.0402040204020402	0.0525052505250525	0.0501050105010501	0.689068906890689	0.0048004800480048	0.0007000700070007	0	0.0021002100210021	0.168316831683168	0.0534053405340534	0.0497049704970497	0.0512051205120512	0.0282028202820282	0.0502050205020502	0.531953195319532	0	0.131213121312131	0.0269026902690269	40
0.0553055305530553	0.0434043404340434	0.0551055105510551	0.0485048504850485	0.683868386838684	0.0049004900490049	0.0013001300130013	0.0001000100010001	0.0039003900390039	0.174517451745175	0.0511051105110511	0.0553055305530553	0.0499049904990499	0.0282028202820282	0.0492049204920492	0.52045204520452	0	0.136813681368137	0.0241024102410241	50
0.0499049904990499	0.0402040204020402	0.0533053305330533	0.0458045804580458	0.690769076907691	0.0042004200420042	0.0011001100110011	0.0001000100010001	0.0031003100310031	0.167116711671167	0.0524052405240524	0.0499049904990499	0.0474047404740474	0.03000300030003	0.0459045904590459	0.534753475347535	0	0.13011301130113	0.0252025202520252	60
