# Supplementary material for: Advice on comparing two independent samples of circular data in biology
Source: Sci Rep. 2021 Oct 13;11:20337. doi: 10.1038/s41598-021-99299-5 (PMC8514454; doi:10.1038/s41598-021-99299-5)
Supplement: Supplementary file 1 — Supplementary Information 1. [file 41598_2021_99299_MOESM1_ESM.zip › Code_20_07_21/Results/Type_1_error_n1_60_n2_60_its_9999_Dist1_asymm_trimodalvm_Dist2_vm_m1=0-0_m2_0-0_k1=0-8_k2_0-8.csv]

tang.conc	levenes	WatsonTwoSamp	Watson.Wheeler	Watson.Williams	Wallraff	Raodispersion	Raopolar	ConcTestDirectional	WatsonLargeSample	Fishers	FishersLarge	MardiaWatsonWheeler	Kuiper	Manova	P.Test.Assym	embed.circaovRfast2	het.circaovRfast2	lr.circaovRfast2	x
0.0477047704770477	0.0402040204020402	0.0494049404940494	0.0487048704870487	0.67966796679668	0.004000400040004	0.001000100010001	0	0.0029002900290029	0.171517151715172	0.0428042804280428	0.0477047704770477	0.0502050205020502	0.0219021902190219	0.0501050105010501	0.521052105210521	0	0.135313531353135	0.0256025602560256	0
0.0512051205120512	0.0411041104110411	0.049004900490049	0.0486048604860486	0.672267226722672	0.005000500050005	0.0008000800080008	0.0001000100010001	0.0029002900290029	0.161716171617162	0.0442044204420442	0.0512051205120512	0.0499049904990499	0.0239023902390239	0.0498049804980498	0.51005100510051	0	0.126612661266127	0.0306030603060306	0.25
0.051005100510051	0.0446044604460446	0.05000500050005	0.0507050705070507	0.628062806280628	0.0074007400740074	0.0019001900190019	0	0.0055005500550055	0.157415741574157	0.0448044804480448	0.051005100510051	0.0522052205220522	0.0223022302230223	0.0507050705070507	0.478847884788479	0	0.121512151215122	0.032003200320032	0.5
0.0607060706070607	0.0464046404640464	0.0503050305030503	0.0508050805080508	0.524652465246525	0.0126012601260126	0.0048004800480048	0.0004000400040004	0.0116011601160116	0.124612461246125	0.0445044504450445	0.0607060706070607	0.0518051805180518	0.0235023502350235	0.0518051805180518	0.391739173917392	0	0.0993099309930993	0.0407040704070407	1
0.103810381038104	0.043004300430043	0.0494049404940494	0.0477047704770477	0.374937493749375	0.0285028502850285	0.0138013801380138	0.0019001900190019	0.0199019901990199	0.0971097109710971	0.0415041504150415	0.103810381038104	0.049004900490049	0.0218021802180218	0.0478047804780478	0.273127312731273	0	0.0732073207320732	0.0492049204920492	2
0.175017501750175	0.0404040404040404	0.0483048304830483	0.0486048604860486	0.304730473047305	0.0395039503950395	0.0199019901990199	0.0059005900590059	0.0217021702170217	0.110711071107111	0.0443044304430443	0.175017501750175	0.0505050505050505	0.0225022502250225	0.0505050505050505	0.225222522252225	0.0002000200020002	0.0741074107410741	0.0562056205620562	4
0.211121112111211	0.0399039903990399	0.0516051605160516	0.0499049904990499	0.291729172917292	0.0428042804280428	0.0213021302130213	0.0049004900490049	0.0201020102010201	0.132413241324132	0.0462046204620462	0.211121112111211	0.0518051805180518	0.022002200220022	0.0536053605360536	0.218721872187219	0	0.0813081308130813	0.0691069106910691	8
