# Supplementary material for: Advice on comparing two independent samples of circular data in biology
Source: Sci Rep. 2021 Oct 13;11:20337. doi: 10.1038/s41598-021-99299-5 (PMC8514454; doi:10.1038/s41598-021-99299-5)
Supplement: Supplementary file 1 — Supplementary Information 1. [file 41598_2021_99299_MOESM1_ESM.zip › Code_20_07_21/Results/Power_n1_150_n2_150_its_9999_Dist1_Symm_trimodalvm_Dist2_vm_m1=0-0_m2_0-60_k1=2-2_k2_2-2.csv]

tang.conc	levenes	WatsonTwoSamp	Watson.Wheeler	Watson.Williams	Wallraff	Raodispersion	Raopolar	ConcTestDirectional	WatsonLargeSample	Fishers	FishersLarge	MardiaWatsonWheeler	Kuiper	Manova	P.Test.Assym	embed.circaovRfast2	het.circaovRfast2	lr.circaovRfast2	x
0.0496049604960496	0.044004400440044	0.0498049804980498	0.0493049304930493	0.787878787878788	0.0065006500650065	0.0006000600060006	0.0001000100010001	0.0033003300330033	0.158615861586159	0.0557055705570557	0.0496049604960496	0.0499049904990499	0.032003200320032	0.0495049504950495	0.628462846284628	0	0.133613361336134	0.0285028502850285	0
0.0505050505050505	0.0442044204420442	0.0512051205120512	0.0505050505050505	0.785778577857786	0.006000600060006	0.0005000500050005	0.0001000100010001	0.0035003500350035	0.164216421642164	0.0485048504850485	0.0505050505050505	0.0512051205120512	0.0335033503350335	0.0511051105110511	0.630663066306631	0	0.135513551355136	0.0247024702470247	10
0.0524052405240524	0.0478047804780478	0.0554055405540554	0.0516051605160516	0.785278527852785	0.0053005300530053	0.0002000200020002	0	0.0033003300330033	0.166716671667167	0.0595059505950595	0.0524052405240524	0.052005200520052	0.0412041204120412	0.0526052605260526	0.626962696269627	0	0.138813881388139	0.0272027202720272	20
0.051005100510051	0.0487048704870487	0.0601060106010601	0.0527052705270527	0.78957895789579	0.0047004700470047	0.0005000500050005	0	0.0034003400340034	0.17041704170417	0.0642064206420642	0.051005100510051	0.0532053205320532	0.0495049504950495	0.0523052305230523	0.642064206420642	0	0.141514151415142	0.0275027502750275	30
0.0497049704970497	0.0511051105110511	0.0637063706370637	0.0511051105110511	0.778377837783778	0.0062006200620062	0.0004000400040004	0	0.0044004400440044	0.163816381638164	0.0712071207120712	0.0497049704970497	0.0513051305130513	0.0545054505450545	0.0504050405040504	0.622962296229623	0	0.135813581358136	0.0267026702670267	40
0.0483048304830483	0.0507050705070507	0.0673067306730673	0.0535053505350535	0.781578157815782	0.0053005300530053	0.0004000400040004	0.0001000100010001	0.0036003600360036	0.162016201620162	0.0743074307430743	0.0483048304830483	0.0543054305430543	0.0602060206020602	0.0522052205220522	0.625262526252625	0	0.132613261326133	0.0259025902590259	50
0.051005100510051	0.0515051505150515	0.0666066606660666	0.0495049504950495	0.787978797879788	0.004000400040004	0.0004000400040004	0	0.0033003300330033	0.156715671567157	0.0729072907290729	0.051005100510051	0.0499049904990499	0.0628062806280628	0.0484048404840484	0.63026302630263	0	0.131213121312131	0.0264026402640264	60
