# Supplementary material for: Advice on comparing two independent samples of circular data in biology
Source: Sci Rep. 2021 Oct 13;11:20337. doi: 10.1038/s41598-021-99299-5 (PMC8514454; doi:10.1038/s41598-021-99299-5)
Supplement: Supplementary file 1 — Supplementary Information 1. [file 41598_2021_99299_MOESM1_ESM.zip › Code_20_07_21/Results/Type_1_error_n1_60_n2_90_its_9999_Dist1_Symm_trimodalvm_Dist2_vm_m1=0-0_m2_0-0_k1=0-8_k2_0-8.csv]

tang.conc	levenes	WatsonTwoSamp	Watson.Wheeler	Watson.Williams	Wallraff	Raodispersion	Raopolar	ConcTestDirectional	WatsonLargeSample	Fishers	FishersLarge	MardiaWatsonWheeler	Kuiper	Manova	P.Test.Assym	embed.circaovRfast2	het.circaovRfast2	lr.circaovRfast2	x
0.0463046304630463	0.042004200420042	0.0425042504250425	0.0438043804380438	0.714271427142714	0.0053005300530053	0.0005000500050005	0	0.0048004800480048	0.157515751575158	0.0637063706370637	0.0463046304630463	0.0444044404440444	0.0283028302830283	0.0443044304430443	0.548654865486549	0	0.135413541354135	0.0222022202220222	0
0.0512051205120512	0.0404040404040404	0.0516051605160516	0.0507050705070507	0.708670867086709	0.0065006500650065	0.0011001100110011	0.0001000100010001	0.0048004800480048	0.15961596159616	0.0636063606360636	0.0512051205120512	0.0516051605160516	0.0329032903290329	0.0509050905090509	0.554155415541554	0	0.135713571357136	0.0281028102810281	0.25
0.05000500050005	0.0419041904190419	0.0521052105210521	0.0513051305130513	0.717371737173717	0.0064006400640064	0.0006000600060006	0	0.0046004600460046	0.168316831683168	0.0679067906790679	0.05000500050005	0.0523052305230523	0.0321032103210321	0.053005300530053	0.54985498549855	0	0.143714371437144	0.0292029202920292	0.5
0.0516051605160516	0.04000400040004	0.0507050705070507	0.0493049304930493	0.713471347134713	0.0054005400540054	0.0009000900090009	0	0.0049004900490049	0.162116211621162	0.0659065906590659	0.0516051605160516	0.0504050405040504	0.0311031103110311	0.0505050505050505	0.548954895489549	0	0.137213721372137	0.0242024202420242	1
0.0501050105010501	0.0396039603960396	0.0484048404840484	0.048004800480048	0.713471347134713	0.0068006800680068	0.0006000600060006	0	0.0044004400440044	0.163216321632163	0.0658065806580658	0.0501050105010501	0.0489048904890489	0.0303030303030303	0.0502050205020502	0.555255525552555	0	0.135913591359136	0.0264026402640264	2
0.0531053105310531	0.036003600360036	0.047004700470047	0.0456045604560456	0.705370537053705	0.0108010801080108	0.0006000600060006	0	0.0054005400540054	0.155115511551155	0.067006700670067	0.0531053105310531	0.047004700470047	0.0306030603060306	0.0485048504850485	0.545854585458546	0	0.133213321332133	0.0254025402540254	4
0.0657065706570657	0.033003300330033	0.0492049204920492	0.0488048804880488	0.710571057105711	0.0325032503250325	0.0004000400040004	0.0002000200020002	0.0052005200520052	0.158315831583158	0.0635063506350635	0.0657065706570657	0.0498049804980498	0.0305030503050305	0.0474047404740474	0.548754875487549	0	0.135213521352135	0.0274027402740274	8
