# Supplementary material for: Advice on comparing two independent samples of circular data in biology
Source: Sci Rep. 2021 Oct 13;11:20337. doi: 10.1038/s41598-021-99299-5 (PMC8514454; doi:10.1038/s41598-021-99299-5)
Supplement: Supplementary file 1 — Supplementary Information 1. [file 41598_2021_99299_MOESM1_ESM.zip › Code_20_07_21/Results/Power_n1_60_n2_90_its_9999_Dist1_Symm_trimodalvm_Dist2_vm_m1=0-0_m2_0-0_k1=0-0_k2_0-8.csv]

tang.conc	levenes	WatsonTwoSamp	Watson.Wheeler	Watson.Williams	Wallraff	Raodispersion	Raopolar	ConcTestDirectional	WatsonLargeSample	Fishers	FishersLarge	MardiaWatsonWheeler	Kuiper	Manova	P.Test.Assym	embed.circaovRfast2	het.circaovRfast2	lr.circaovRfast2	x
0.0505050505050505	0.0453045304530453	0.0513051305130513	0.0515051505150515	0.714571457145715	0.0082008200820082	0.0014001400140014	0.0002000200020002	0.0066006600660066	0.157315731573157	0.0644064406440644	0.0505050505050505	0.0529052905290529	0.0298029802980298	0.0529052905290529	0.555055505550555	0	0.132113211321132	0.0272027202720272	0
0.0494049404940494	0.044004400440044	0.0475047504750475	0.0487048704870487	0.71017101710171	0.0057005700570057	0.0014001400140014	0.0002000200020002	0.0052005200520052	0.161216121612161	0.0669066906690669	0.0494049404940494	0.0505050505050505	0.0299029902990299	0.0489048904890489	0.54995499549955	0	0.137613761376138	0.0243024302430243	0.25
0.0497049704970497	0.0447044704470447	0.049004900490049	0.0489048904890489	0.717971797179718	0.0059005900590059	0.0011001100110011	0.0003000300030003	0.0048004800480048	0.165816581658166	0.0707070707070707	0.0497049704970497	0.0501050105010501	0.0304030403040304	0.0503050305030503	0.55995599559956	0	0.138813881388139	0.0242024202420242	0.5
0.0502050205020502	0.0422042204220422	0.0477047704770477	0.0466046604660466	0.706070607060706	0.0062006200620062	0.001000100010001	0	0.0051005100510051	0.151015101510151	0.0629062906290629	0.0502050205020502	0.0478047804780478	0.0317031703170317	0.0475047504750475	0.543354335433543	0	0.129012901290129	0.0236023602360236	1
0.0543054305430543	0.0404040404040404	0.0484048404840484	0.0461046104610461	0.701370137013701	0.0078007800780078	0.0006000600060006	0.0002000200020002	0.0061006100610061	0.153615361536154	0.0668066806680668	0.0543054305430543	0.0471047104710471	0.0337033703370337	0.0479047904790479	0.548154815481548	0	0.130713071307131	0.0258025802580258	2
0.0521052105210521	0.0448044804480448	0.0787078707870787	0.0561056105610561	0.717771777177718	0.0102010201020102	0.0008000800080008	0.0001000100010001	0.0055005500550055	0.158415841584158	0.0886088608860886	0.0521052105210521	0.0564056405640564	0.0743074307430743	0.0558055805580558	0.54995499549955	0	0.137413741374137	0.0256025602560256	4
0.0539053905390539	0.0439043904390439	0.184018401840184	0.0569056905690569	0.707070707070707	0.0159015901590159	0.001000100010001	0	0.005000500050005	0.155815581558156	0.108010801080108	0.0539053905390539	0.0578057805780578	0.225222522252225	0.0504050405040504	0.546654665466547	0	0.132713271327133	0.0238023802380238	8
