# Supplementary material for: Advice on comparing two independent samples of circular data in biology
Source: Sci Rep. 2021 Oct 13;11:20337. doi: 10.1038/s41598-021-99299-5 (PMC8514454; doi:10.1038/s41598-021-99299-5)
Supplement: Supplementary file 1 — Supplementary Information 1. [file 41598_2021_99299_MOESM1_ESM.zip › Code_20_07_21/Results/Power_n1_150_n2_150_its_9999_Dist1_asymm_trimodalvm_Dist2_vm_m1=0-0_m2_0-60_k1=2-2_k2_2-2.csv]

tang.conc	levenes	WatsonTwoSamp	Watson.Wheeler	Watson.Williams	Wallraff	Raodispersion	Raopolar	ConcTestDirectional	WatsonLargeSample	Fishers	FishersLarge	MardiaWatsonWheeler	Kuiper	Manova	P.Test.Assym	embed.circaovRfast2	het.circaovRfast2	lr.circaovRfast2	x
0.128312831283128	0.0481048104810481	0.0518051805180518	0.052005200520052	0.367036703670367	0.0392039203920392	0.0237023702370237	0.0081008100810081	0.0308030803080308	0.0822082208220822	0.0495049504950495	0.128312831283128	0.0527052705270527	0.0332033203320332	0.0511051105110511	0.265026502650265	0	0.0655065506550655	0.0578057805780578	0
0.127712771277128	0.0549054905490549	0.0566056605660566	0.0537053705370537	0.397039703970397	0.0394039403940394	0.0243024302430243	0.0072007200720072	0.0319031903190319	0.0989098909890989	0.0682068206820682	0.127712771277128	0.0544054405440544	0.0416041604160416	0.0587058705870587	0.286128612861286	0	0.0801080108010801	0.0708070807080708	10
0.133813381338134	0.0858085808580858	0.0779077907790779	0.0691069106910691	0.447944794479448	0.0424042404240424	0.0243024302430243	0.009000900090009	0.0338033803380338	0.136613661366137	0.111611161116112	0.133813381338134	0.0699069906990699	0.0601060106010601	0.0817081708170817	0.345634563456346	0	0.113211321132113	0.103810381038104	20
0.128912891289129	0.133713371337134	0.118611861186119	0.0922092209220922	0.547654765476548	0.0349034903490349	0.0214021402140214	0.0112011201120112	0.0289028902890289	0.212721272127213	0.187618761876188	0.128912891289129	0.0931093109310931	0.0998099809980998	0.124412441244124	0.446844684468447	0	0.183218321832183	0.165916591659166	30
0.128212821282128	0.182018201820182	0.179317931793179	0.131413141314131	0.646864686468647	0.0395039503950395	0.0241024102410241	0.0092009200920092	0.0325032503250325	0.28952895289529	0.268226822682268	0.128212821282128	0.132513251325133	0.173317331733173	0.177817781778178	0.551255125512551	0	0.254125412541254	0.235923592359236	40
0.126112611261126	0.261726172617262	0.285328532853285	0.1996199619962	0.758375837583758	0.0405040504050405	0.0241024102410241	0.0085008500850085	0.0306030603060306	0.406040604060406	0.377637763776378	0.126112611261126	0.201420142014201	0.291929192919292	0.266626662666267	0.673367336733673	0	0.364536453645365	0.34013401340134	50
0.137313731373137	0.333633363336334	0.40984098409841	0.282828282828283	0.82978297829783	0.0431043104310431	0.0269026902690269	0.0077007700770077	0.0368036803680368	0.51015101510151	0.44954495449545	0.137313731373137	0.284028402840284	0.418041804180418	0.362036203620362	0.765076507650765	0	0.468146814681468	0.441544154415442	60
