# Supplementary material for: Advice on comparing two independent samples of circular data in biology
Source: Sci Rep. 2021 Oct 13;11:20337. doi: 10.1038/s41598-021-99299-5 (PMC8514454; doi:10.1038/s41598-021-99299-5)
Supplement: Supplementary file 1 — Supplementary Information 1. [file 41598_2021_99299_MOESM1_ESM.zip › Code_20_07_21/Results/Power_n1_100_n2_100_its_9999_Dist1_Asymm_bimodalvm_Dist2_vm_m1=0-0_m2_0-0_k1=0-0_k2_0-8.csv]

tang.conc	levenes	WatsonTwoSamp	Watson.Wheeler	Watson.Williams	Wallraff	Raodispersion	Raopolar	ConcTestDirectional	WatsonLargeSample	Fishers	FishersLarge	MardiaWatsonWheeler	Kuiper	Manova	P.Test.Assym	embed.circaovRfast2	het.circaovRfast2	lr.circaovRfast2	x
0.0557055705570557	0.0477047704770477	0.051005100510051	0.051005100510051	0.748274827482748	0.005000500050005	0.0008000800080008	0	0.0035003500350035	0.16981698169817	0.0648064806480648	0.0557055705570557	0.0512051205120512	0.0363036303630363	0.0515051505150515	0.585958595859586	0	0.138213821382138	0.0251025102510251	0
0.0473047304730473	0.0507050705070507	0.0785078507850785	0.08000800080008	0.747674767476748	0.0078007800780078	0.002000200020002	0.0001000100010001	0.007000700070007	0.2000200020002	0.0845084508450845	0.0473047304730473	0.0808080808080808	0.0537053705370537	0.0811081108110811	0.5994599459946	0	0.16961696169617	0.0476047604760476	0.25
0.0504050405040504	0.0604060406040604	0.16951695169517	0.170517051705171	0.753675367536754	0.0362036203620362	0.0128012801280128	0.0008000800080008	0.0323032303230323	0.264526452645265	0.124912491249125	0.0504050405040504	0.172017201720172	0.125912591259126	0.176117611761176	0.641864186418642	0	0.231523152315232	0.111311131113111	0.5
0.0704070407040704	0.0647064706470647	0.495349534953495	0.48004800480048	0.756575657565757	0.240724072407241	0.196119611961196	0.0054005400540054	0.262526252625263	0.331133113311331	0.168616861686169	0.0704070407040704	0.483048304830483	0.415041504150415	0.525752575257526	0.685068506850685	0	0.31013101310131	0.332533253325333	1
0.272727272727273	0.0523052305230523	0.92029202920292	0.844584458445845	0.740774077407741	0.746374637463746	0.87958795879588	0.0342034203420342	0.787078707870787	0.343134313431343	0.185718571857186	0.272727272727273	0.846384638463846	0.893589358935894	0.937393739373937	0.693469346934693	0.0031003100310031	0.321032103210321	0.521352135213521	2
0.787278727872787	0.0482048204820482	0.998699869986999	0.947994799479948	0.751875187518752	0.907490749074907	0.998199819981998	0.058005800580058	0.608760876087609	0.344934493449345	0.181018101810181	0.787278727872787	0.948394839483948	0.998299829982998	0.998499849984999	0.717971797179718	0.0536053605360536	0.323132313231323	0.598259825982598	4
0.964996499649965	0.0449044904490449	1	0.96029602960296	0.75007500750075	0.913891389138914	1	0.0689068906890689	0.348334833483348	0.352535253525353	0.175917591759176	0.964996499649965	0.961096109610961	1	0.999899989999	0.71977197719772	0.148214821482148	0.327932793279328	0.61976197619762	8
