# Supplementary material for: Advice on comparing two independent samples of circular data in biology
Source: Sci Rep. 2021 Oct 13;11:20337. doi: 10.1038/s41598-021-99299-5 (PMC8514454; doi:10.1038/s41598-021-99299-5)
Supplement: Supplementary file 1 — Supplementary Information 1. [file 41598_2021_99299_MOESM1_ESM.zip › Code_20_07_21/Results/Type_1_error_n1_150_n2_150_its_9999_Dist1_Symm_trimodalvm_Dist2_vm_m1=0-0_m2_0-0_k1=0-8_k2_0-8.csv]

tang.conc	levenes	WatsonTwoSamp	Watson.Wheeler	Watson.Williams	Wallraff	Raodispersion	Raopolar	ConcTestDirectional	WatsonLargeSample	Fishers	FishersLarge	MardiaWatsonWheeler	Kuiper	Manova	P.Test.Assym	embed.circaovRfast2	het.circaovRfast2	lr.circaovRfast2	x
0.0504050405040504	0.0442044204420442	0.0507050705070507	0.0513051305130513	0.783278327832783	0.0046004600460046	0.0005000500050005	0.0003000300030003	0.0026002600260026	0.162516251625163	0.0507050705070507	0.0504050405040504	0.0517051705170517	0.0317031703170317	0.0511051105110511	0.622062206220622	0	0.136513651365137	0.0276027602760276	0
0.0493049304930493	0.0445044504450445	0.048004800480048	0.048004800480048	0.778977897789779	0.004000400040004	0.0004000400040004	0.0001000100010001	0.0035003500350035	0.16021602160216	0.0482048204820482	0.0493049304930493	0.0486048604860486	0.0326032603260326	0.0475047504750475	0.62016201620162	0	0.133713371337134	0.0251025102510251	0.25
0.0523052305230523	0.0466046604660466	0.0501050105010501	0.0505050505050505	0.782178217821782	0.0046004600460046	0.0004000400040004	0	0.0038003800380038	0.161616161616162	0.0481048104810481	0.0523052305230523	0.0514051405140514	0.0349034903490349	0.0501050105010501	0.628262826282628	0	0.134713471347135	0.0257025702570257	0.5
0.0471047104710471	0.0451045104510451	0.0499049904990499	0.0491049104910491	0.790879087908791	0.0041004100410041	0.0003000300030003	0	0.0035003500350035	0.165516551655166	0.0513051305130513	0.0471047104710471	0.0495049504950495	0.0318031803180318	0.0498049804980498	0.632763276327633	0	0.136113611361136	0.0267026702670267	1
0.0494049404940494	0.0427042704270427	0.0503050305030503	0.0488048804880488	0.788078807880788	0.0054005400540054	0.0004000400040004	0.0001000100010001	0.0043004300430043	0.163016301630163	0.0509050905090509	0.0494049404940494	0.049004900490049	0.0327032703270327	0.0498049804980498	0.629062906290629	0	0.135413541354135	0.0284028402840284	2
0.0556055605560556	0.0408040804080408	0.047004700470047	0.0478047804780478	0.776577657765777	0.0141014101410141	0.0003000300030003	0.0001000100010001	0.0029002900290029	0.156915691569157	0.0505050505050505	0.0556055605560556	0.0488048804880488	0.0312031203120312	0.0486048604860486	0.621062106210621	0	0.131013101310131	0.0255025502550255	4
0.0654065406540654	0.0333033303330333	0.0532053205320532	0.0514051405140514	0.787278727872787	0.0598059805980598	0.0001000100010001	0.0002000200020002	0.0027002700270027	0.166816681668167	0.0496049604960496	0.0654065406540654	0.0522052205220522	0.0329032903290329	0.0517051705170517	0.635963596359636	0	0.135813581358136	0.0276027602760276	8
