# Supplementary material for: Advice on comparing two independent samples of circular data in biology
Source: Sci Rep. 2021 Oct 13;11:20337. doi: 10.1038/s41598-021-99299-5 (PMC8514454; doi:10.1038/s41598-021-99299-5)
Supplement: Supplementary file 1 — Supplementary Information 1. [file 41598_2021_99299_MOESM1_ESM.zip › Code_20_07_21/Results/Type_1_error_n1_50_n2_50_its_9999_Dist1_vm_Dist2_vm_m1=0-0_m2_0-0_k1=0-8_k2_0-8.csv]

tang.conc	levenes	WatsonTwoSamp	Watson.Wheeler	Watson.Williams	Wallraff	Raodispersion	Raopolar	ConcTestDirectional	WatsonLargeSample	Fishers	FishersLarge	MardiaWatsonWheeler	Kuiper	Manova	P.Test.Assym	embed.circaovRfast2	het.circaovRfast2	lr.circaovRfast2	x
0.0486048604860486	0.0415041504150415	0.0515051505150515	0.0533053305330533	0.666366636663666	0.0055005500550055	0.0014001400140014	0.0001000100010001	0.004000400040004	0.181418141814181	0.0775077507750775	0.0486048604860486	0.0546054605460546	0.0278027802780278	0.055005500550055	0.509350935093509	0	0.145914591459146	0.0315031503150315	0
0.0501050105010501	0.0358035803580358	0.0496049604960496	0.0501050105010501	0.458245824582458	0.0187018701870187	0.0073007300730073	0.0008000800080008	0.0147014701470147	0.114911491149115	0.0687068706870687	0.0501050105010501	0.0518051805180518	0.0262026202620262	0.0498049804980498	0.336833683368337	0	0.0898089808980898	0.0411041104110411	0.25
0.0468046804680468	0.0308030803080308	0.0494049404940494	0.0492049204920492	0.221822182218222	0.0358035803580358	0.0277027702770277	0.0096009600960096	0.0329032903290329	0.0671067106710671	0.0701070107010701	0.0468046804680468	0.0506050605060506	0.0252025202520252	0.0521052105210521	0.162116211621162	0	0.0549054905490549	0.0479047904790479	0.5
0.0513051305130513	0.0188018801880188	0.0493049304930493	0.0489048904890489	0.0786078607860786	0.0471047104710471	0.0567056705670567	0.0336033603360336	0.0211021102110211	0.0559055905590559	0.0693069306930693	0.0513051305130513	0.0506050605060506	0.0269026902690269	0.049004900490049	0.0669066906690669	0.0041004100410041	0.0485048504850485	0.0463046304630463	1
0.0471047104710471	0.0097009700970097	0.0465046504650465	0.047004700470047	0.0476047604760476	0.045004500450045	0.0588058805880588	0.0468046804680468	0.0229022902290229	0.055005500550055	0.0726072607260726	0.0471047104710471	0.0492049204920492	0.0233023302330233	0.0467046704670467	0.0438043804380438	0.0155015501550155	0.0528052805280528	0.0509050905090509	2
0.0535053505350535	0.0121012101210121	0.0497049704970497	0.0494049404940494	0.0536053605360536	0.0508050805080508	0.0594059405940594	0.0533053305330533	0.0577057705770577	0.0581058105810581	0.0723072307230723	0.0535053505350535	0.0508050805080508	0.0259025902590259	0.0472047204720472	0.0503050305030503	0.0346034603460346	0.0583058305830583	0.0545054505450545	4
0.0538053805380538	0.012001200120012	0.0513051305130513	0.0509050905090509	0.0527052705270527	0.0538053805380538	0.0564056405640564	0.0527052705270527	0.051005100510051	0.0564056405640564	0.0702070207020702	0.0538053805380538	0.0521052105210521	0.0282028202820282	0.0468046804680468	0.0507050705070507	0.0424042404240424	0.0572057205720572	0.0522052205220522	8
