# Supplementary material for: Advice on comparing two independent samples of circular data in biology
Source: Sci Rep. 2021 Oct 13;11:20337. doi: 10.1038/s41598-021-99299-5 (PMC8514454; doi:10.1038/s41598-021-99299-5)
Supplement: Supplementary file 1 — Supplementary Information 1. [file 41598_2021_99299_MOESM1_ESM.zip › Code_20_07_21/Results/Power_n1_60_n2_60_its_9999_Dist1_Symm_trimodalvm_Dist2_vm_m1=0-0_m2_0-0_k1=0-0_k2_0-8.csv]

tang.conc	levenes	WatsonTwoSamp	Watson.Wheeler	Watson.Williams	Wallraff	Raodispersion	Raopolar	ConcTestDirectional	WatsonLargeSample	Fishers	FishersLarge	MardiaWatsonWheeler	Kuiper	Manova	P.Test.Assym	embed.circaovRfast2	het.circaovRfast2	lr.circaovRfast2	x
0.0469046904690469	0.0412041204120412	0.0499049904990499	0.0471047104710471	0.683568356835684	0.0046004600460046	0.0011001100110011	0	0.0031003100310031	0.169216921692169	0.0412041204120412	0.0469046904690469	0.0479047904790479	0.0228022802280228	0.0495049504950495	0.52035203520352	0	0.133313331333133	0.024002400240024	0
0.0502050205020502	0.0432043204320432	0.0505050505050505	0.0514051405140514	0.683768376837684	0.0046004600460046	0.0011001100110011	0.0001000100010001	0.0034003400340034	0.177817781778178	0.0455045504550455	0.0502050205020502	0.0526052605260526	0.0229022902290229	0.054005400540054	0.52965296529653	0	0.14021402140214	0.0289028902890289	0.25
0.0446044604460446	0.0421042104210421	0.049004900490049	0.0494049404940494	0.684768476847685	0.0036003600360036	0.0013001300130013	0.0002000200020002	0.0038003800380038	0.168316831683168	0.0415041504150415	0.0446044604460446	0.0507050705070507	0.0228022802280228	0.0514051405140514	0.518751875187519	0	0.134013401340134	0.0257025702570257	0.5
0.045004500450045	0.0384038403840384	0.0509050905090509	0.05000500050005	0.693269326932693	0.0042004200420042	0.0005000500050005	0.0002000200020002	0.0031003100310031	0.174017401740174	0.045004500450045	0.045004500450045	0.0508050805080508	0.0225022502250225	0.0525052505250525	0.530653065306531	0	0.135613561356136	0.0267026702670267	1
0.0542054205420542	0.0379037903790379	0.0498049804980498	0.0479047904790479	0.681768176817682	0.005000500050005	0.0004000400040004	0.0001000100010001	0.0024002400240024	0.174117411741174	0.0472047204720472	0.0542054205420542	0.0492049204920492	0.0246024602460246	0.0483048304830483	0.522752275227523	0	0.137213721372137	0.0242024202420242	2
0.049004900490049	0.0411041104110411	0.0712071207120712	0.0546054605460546	0.691169116911691	0.0058005800580058	0.0006000600060006	0.0001000100010001	0.0027002700270027	0.177117711771177	0.0653065306530653	0.049004900490049	0.0557055705570557	0.0484048404840484	0.0508050805080508	0.531253125312531	0	0.141514151415142	0.0279027902790279	4
0.0573057305730573	0.0429042904290429	0.147914791479148	0.0576057605760576	0.686968696869687	0.0155015501550155	0.0009000900090009	0	0.0037003700370037	0.16981698169817	0.0844084408440844	0.0573057305730573	0.0586058605860586	0.141114111411141	0.0495049504950495	0.526852685268527	0	0.134113411341134	0.0273027302730273	8
