# Supplementary material for: Advice on comparing two independent samples of circular data in biology
Source: Sci Rep. 2021 Oct 13;11:20337. doi: 10.1038/s41598-021-99299-5 (PMC8514454; doi:10.1038/s41598-021-99299-5)
Supplement: Supplementary file 1 — Supplementary Information 1. [file 41598_2021_99299_MOESM1_ESM.zip › Code_20_07_21/Results/Type_1_error_n1_60_n2_60_its_9999_Dist1_Symm_trimodalvm_Dist2_vm_m1=0-0_m2_0-0_k1=0-8_k2_0-8.csv]

tang.conc	levenes	WatsonTwoSamp	Watson.Wheeler	Watson.Williams	Wallraff	Raodispersion	Raopolar	ConcTestDirectional	WatsonLargeSample	Fishers	FishersLarge	MardiaWatsonWheeler	Kuiper	Manova	P.Test.Assym	embed.circaovRfast2	het.circaovRfast2	lr.circaovRfast2	x
0.0481048104810481	0.0401040104010401	0.0465046504650465	0.0467046704670467	0.69016901690169	0.0058005800580058	0.0011001100110011	0.0001000100010001	0.0044004400440044	0.173117311731173	0.0435043504350435	0.0481048104810481	0.048004800480048	0.0227022702270227	0.0512051205120512	0.532153215321532	0	0.138613861386139	0.0261026102610261	0
0.0526052605260526	0.0426042604260426	0.051005100510051	0.0512051205120512	0.687868786878688	0.004000400040004	0.0008000800080008	0	0.0027002700270027	0.179117911791179	0.0494049404940494	0.0526052605260526	0.052005200520052	0.0233023302330233	0.0519051905190519	0.531553155315532	0	0.13991399139914	0.0294029402940294	0.25
0.0483048304830483	0.044004400440044	0.055005500550055	0.0541054105410541	0.69016901690169	0.0044004400440044	0.001000100010001	0	0.0021002100210021	0.178217821782178	0.0468046804680468	0.0483048304830483	0.0554055405540554	0.0257025702570257	0.0538053805380538	0.534353435343534	0	0.142914291429143	0.0283028302830283	0.5
0.0504050405040504	0.0406040604060406	0.0497049704970497	0.0504050405040504	0.687968796879688	0.0048004800480048	0.0007000700070007	0	0.0027002700270027	0.178217821782178	0.044004400440044	0.0504050405040504	0.0517051705170517	0.0246024602460246	0.0521052105210521	0.526852685268527	0	0.141614161416142	0.0279027902790279	1
0.0517051705170517	0.0398039803980398	0.0477047704770477	0.0475047504750475	0.684468446844684	0.0052005200520052	0.001000100010001	0.0001000100010001	0.0036003600360036	0.172117211721172	0.0421042104210421	0.0517051705170517	0.0487048704870487	0.0221022102210221	0.0489048904890489	0.522152215221522	0	0.138713871387139	0.0253025302530253	2
0.052005200520052	0.0363036303630363	0.0487048704870487	0.0491049104910491	0.69006900690069	0.0102010201020102	0.0009000900090009	0.0001000100010001	0.0037003700370037	0.173017301730173	0.045004500450045	0.052005200520052	0.0499049904990499	0.0199019901990199	0.0493049304930493	0.524852485248525	0	0.137013701370137	0.0263026302630263	4
0.0595059505950595	0.0288028802880288	0.0465046504650465	0.0472047204720472	0.685668566856686	0.0252025202520252	0.0008000800080008	0.0001000100010001	0.0029002900290029	0.167716771677168	0.044004400440044	0.0595059505950595	0.0485048504850485	0.0207020702070207	0.0489048904890489	0.53045304530453	0	0.132113211321132	0.0235023502350235	8
