# Supplementary material for: Advice on comparing two independent samples of circular data in biology
Source: Sci Rep. 2021 Oct 13;11:20337. doi: 10.1038/s41598-021-99299-5 (PMC8514454; doi:10.1038/s41598-021-99299-5)
Supplement: Supplementary file 1 — Supplementary Information 1. [file 41598_2021_99299_MOESM1_ESM.zip › Code_20_07_21/Results/Type_1_error_n1_100_n2_100_its_9999_Dist1_Asymm_bimodalvm_Dist2_vm_m1=0-0_m2_0-0_k1=0-8_k2_0-8.csv]

tang.conc	levenes	WatsonTwoSamp	Watson.Wheeler	Watson.Williams	Wallraff	Raodispersion	Raopolar	ConcTestDirectional	WatsonLargeSample	Fishers	FishersLarge	MardiaWatsonWheeler	Kuiper	Manova	P.Test.Assym	embed.circaovRfast2	het.circaovRfast2	lr.circaovRfast2	x
0.0504050405040504	0.0441044104410441	0.0465046504650465	0.047004700470047	0.74967496749675	0.0031003100310031	0.0002000200020002	0	0.0027002700270027	0.161716171617162	0.0641064106410641	0.0504050405040504	0.0478047804780478	0.0344034403440344	0.0474047404740474	0.587458745874587	0	0.131713171317132	0.0249024902490249	0
0.0487048704870487	0.0426042604260426	0.0477047704770477	0.048004800480048	0.642864286428643	0.0087008700870087	0.003000300030003	0.0001000100010001	0.0076007600760076	0.12991299129913	0.0634063406340634	0.0487048704870487	0.0489048904890489	0.0348034803480348	0.049004900490049	0.48984898489849	0	0.107410741074107	0.0336033603360336	0.25
0.0512051205120512	0.0473047304730473	0.0491049104910491	0.0494049404940494	0.451945194519452	0.0245024502450245	0.0086008600860086	0.0006000600060006	0.0219021902190219	0.0869086908690869	0.0644064406440644	0.0512051205120512	0.0507050705070507	0.0349034903490349	0.048004800480048	0.325632563256326	0	0.0748074807480748	0.0491049104910491	0.5
0.0581058105810581	0.0468046804680468	0.0484048404840484	0.0487048704870487	0.246924692469247	0.037003700370037	0.0312031203120312	0.0013001300130013	0.0315031503150315	0.0775077507750775	0.0728072807280728	0.0581058105810581	0.0495049504950495	0.0369036903690369	0.0509050905090509	0.187418741874187	0.0001000100010001	0.0677067706770677	0.0621062106210621	1
0.0661066106610661	0.0451045104510451	0.0478047804780478	0.0479047904790479	0.14981498149815	0.047004700470047	0.0467046704670467	0.0002000200020002	0.0197019701970197	0.0922092209220922	0.0627062706270627	0.0661066106610661	0.0487048704870487	0.034003400340034	0.0449044904490449	0.123912391239124	0.0027002700270027	0.0745074507450745	0.0709070907090709	2
0.0899089908990899	0.0496049604960496	0.0504050405040504	0.049004900490049	0.134913491349135	0.0539053905390539	0.05000500050005	0	0.0044004400440044	0.13951395139514	0.0649064906490649	0.0899089908990899	0.0496049604960496	0.0354035403540354	0.0521052105210521	0.119111911191119	0.0094009400940094	0.0974097409740974	0.094009400940094	4
0.154615461546155	0.0505050505050505	0.0488048804880488	0.0478047804780478	0.149314931493149	0.0683068306830683	0.0443044304430443	0.0001000100010001	0	0.196219621962196	0.068006800680068	0.154615461546155	0.0485048504850485	0.0332033203320332	0.0512051205120512	0.137213721372137	0.0154015401540154	0.121812181218122	0.117711771177118	8
