# Supplementary material for: Advice on comparing two independent samples of circular data in biology
Source: Sci Rep. 2021 Oct 13;11:20337. doi: 10.1038/s41598-021-99299-5 (PMC8514454; doi:10.1038/s41598-021-99299-5)
Supplement: Supplementary file 1 — Supplementary Information 1. [file 41598_2021_99299_MOESM1_ESM.zip › Code_20_07_21/Results/Type_1_error_n1_20_n2_100_its_9999_Dist1_Asymm_bimodalvm_Dist2_vm_m1=0-0_m2_0-0_k1=0-8_k2_0-8.csv]

tang.conc	levenes	WatsonTwoSamp	Watson.Wheeler	Watson.Williams	Wallraff	Raodispersion	Raopolar	ConcTestDirectional	WatsonLargeSample	Fishers	FishersLarge	MardiaWatsonWheeler	Kuiper	Manova	P.Test.Assym	embed.circaovRfast2	het.circaovRfast2	lr.circaovRfast2	x
0.0509050905090509	0.0474047404740474	0.0488048804880488	0.0482048204820482	0.653965396539654	0.0366036603660366	0.007000700070007	0.0002000200020002	0.026002600260026	0.130613061306131	0.0265026502650265	0.0509050905090509	0.0492049204920492	0.0285028502850285	0.0505050505050505	0.464946494649465	0	0.135413541354135	0.0156015601560156	0
0.0516051605160516	0.049004900490049	0.0471047104710471	0.0481048104810481	0.585458545854585	0.0354035403540354	0.006000600060006	0.0002000200020002	0.0255025502550255	0.124012401240124	0.026002600260026	0.0516051605160516	0.0494049404940494	0.0282028202820282	0.0501050105010501	0.413641364136414	0	0.128212821282128	0.0222022202220222	0.25
0.0539053905390539	0.0487048704870487	0.0461046104610461	0.0475047504750475	0.464446444644464	0.0363036303630363	0.011001100110011	0.001000100010001	0.0262026202620262	0.12031203120312	0.0244024402440244	0.0539053905390539	0.0491049104910491	0.0284028402840284	0.0464046404640464	0.326232623262326	0	0.117011701170117	0.0385038503850385	0.5
0.0724072407240724	0.0465046504650465	0.0478047804780478	0.047004700470047	0.263126312631263	0.0402040204020402	0.0315031503150315	0.0057005700570057	0.0248024802480248	0.0998099809980998	0.0253025302530253	0.0724072407240724	0.0484048404840484	0.0265026502650265	0.0486048604860486	0.196719671967197	0.0001000100010001	0.0933093309330933	0.0604060406040604	1
0.114011401140114	0.049004900490049	0.0515051505150515	0.0506050605060506	0.156515651565157	0.0556055605560556	0.0632063206320632	0.0127012701270127	0.0215021502150215	0.0983098309830983	0.0263026302630263	0.114011401140114	0.052005200520052	0.031003100310031	0.0517051705170517	0.12951295129513	0.0025002500250025	0.0975097509750975	0.0766076607660766	2
0.19011901190119	0.0468046804680468	0.0519051905190519	0.0526052605260526	0.137713771377138	0.0912091209120912	0.0631063106310631	0.0129012901290129	0.0057005700570057	0.139213921392139	0.0277027702770277	0.19011901190119	0.054005400540054	0.0291029102910291	0.0512051205120512	0.122212221222122	0.0103010301030103	0.117311731173117	0.0945094509450945	4
0.277627762776278	0.0487048704870487	0.0504050405040504	0.0492049204920492	0.138813881388139	0.127312731273127	0.0438043804380438	0.0126012601260126	0.0006000600060006	0.18001800180018	0.0285028502850285	0.277627762776278	0.0509050905090509	0.0304030403040304	0.0506050605060506	0.124212421242124	0.0161016101610161	0.13021302130213	0.106010601060106	8
