# Supplementary material for: Advice on comparing two independent samples of circular data in biology
Source: Sci Rep. 2021 Oct 13;11:20337. doi: 10.1038/s41598-021-99299-5 (PMC8514454; doi:10.1038/s41598-021-99299-5)
Supplement: Supplementary file 1 — Supplementary Information 1. [file 41598_2021_99299_MOESM1_ESM.zip › Code_20_07_21/Results/Power_n1_150_n2_150_its_9999_Dist1_Symm_trimodalvm_Dist2_vm_m1=0-0_m2_0-0_k1=0-0_k2_0-8.csv]

tang.conc	levenes	WatsonTwoSamp	Watson.Wheeler	Watson.Williams	Wallraff	Raodispersion	Raopolar	ConcTestDirectional	WatsonLargeSample	Fishers	FishersLarge	MardiaWatsonWheeler	Kuiper	Manova	P.Test.Assym	embed.circaovRfast2	het.circaovRfast2	lr.circaovRfast2	x
0.0502050205020502	0.0466046604660466	0.0484048404840484	0.049004900490049	0.785478547854785	0.005000500050005	0.0003000300030003	0	0.0042004200420042	0.166116611661166	0.0493049304930493	0.0502050205020502	0.0496049604960496	0.033003300330033	0.0491049104910491	0.625162516251625	0	0.137213721372137	0.0253025302530253	0
0.051005100510051	0.0442044204420442	0.0485048504850485	0.0484048404840484	0.778477847784778	0.0042004200420042	0.0002000200020002	0	0.0039003900390039	0.161516151615162	0.0455045504550455	0.051005100510051	0.0491049104910491	0.0294029402940294	0.0486048604860486	0.622962296229623	0	0.135913591359136	0.0239023902390239	0.25
0.0528052805280528	0.0453045304530453	0.049004900490049	0.0477047704770477	0.792179217921792	0.0036003600360036	0.0002000200020002	0	0.0027002700270027	0.163716371637164	0.0441044104410441	0.0528052805280528	0.0487048704870487	0.0317031703170317	0.0487048704870487	0.634263426342634	0	0.134913491349135	0.0234023402340234	0.5
0.0543054305430543	0.0479047904790479	0.0497049704970497	0.0499049904990499	0.784378437843784	0.0045004500450045	0.0007000700070007	0	0.0038003800380038	0.165316531653165	0.0453045304530453	0.0543054305430543	0.0507050705070507	0.0329032903290329	0.0497049704970497	0.625462546254625	0	0.136613661366137	0.0259025902590259	1
0.0501050105010501	0.0462046204620462	0.0569056905690569	0.0519051905190519	0.781578157815782	0.0051005100510051	0.0007000700070007	0	0.0035003500350035	0.168816881688169	0.0516051605160516	0.0501050105010501	0.0524052405240524	0.0411041104110411	0.0544054405440544	0.624062406240624	0	0.13981398139814	0.027002700270027	2
0.0464046404640464	0.053005300530053	0.108110811081108	0.0515051505150515	0.780578057805781	0.0088008800880088	0.0002000200020002	0	0.0025002500250025	0.159415941594159	0.0869086908690869	0.0464046404640464	0.0525052505250525	0.129012901290129	0.0486048604860486	0.620962096209621	0	0.131813181318132	0.0245024502450245	4
0.0594059405940594	0.0676067606760676	0.608760876087609	0.0588058805880588	0.779177917791779	0.0259025902590259	0.0002000200020002	0	0.0028002800280028	0.168416841684168	0.104310431043104	0.0594059405940594	0.0592059205920592	0.595459545954595	0.0523052305230523	0.623562356235624	0	0.13951395139514	0.0282028202820282	8
