# Supplementary material for: Advice on comparing two independent samples of circular data in biology
Source: Sci Rep. 2021 Oct 13;11:20337. doi: 10.1038/s41598-021-99299-5 (PMC8514454; doi:10.1038/s41598-021-99299-5)
Supplement: Supplementary file 1 — Supplementary Information 1. [file 41598_2021_99299_MOESM1_ESM.zip › Code_20_07_21/Results/Power_n1_60_n2_90_its_9999_Dist1_Symm_trimodalvm_Dist2_vm_m1=0-0_m2_0-60_k1=2-2_k2_2-2.csv]

tang.conc	levenes	WatsonTwoSamp	Watson.Wheeler	Watson.Williams	Wallraff	Raodispersion	Raopolar	ConcTestDirectional	WatsonLargeSample	Fishers	FishersLarge	MardiaWatsonWheeler	Kuiper	Manova	P.Test.Assym	embed.circaovRfast2	het.circaovRfast2	lr.circaovRfast2	x
0.0512051205120512	0.0403040304030403	0.0475047504750475	0.0477047704770477	0.704370437043704	0.0066006600660066	0.0005000500050005	0.0003000300030003	0.0053005300530053	0.162816281628163	0.0679067906790679	0.0512051205120512	0.0488048804880488	0.0301030103010301	0.0482048204820482	0.543054305430543	0	0.138713871387139	0.0255025502550255	0
0.0483048304830483	0.0388038803880388	0.0493049304930493	0.0481048104810481	0.717971797179718	0.0052005200520052	0.0007000700070007	0.0001000100010001	0.0042004200420042	0.15961596159616	0.0655065506550655	0.0483048304830483	0.0485048504850485	0.0321032103210321	0.0487048704870487	0.553855385538554	0	0.134813481348135	0.0264026402640264	10
0.054005400540054	0.0455045504550455	0.0515051505150515	0.0488048804880488	0.703570357035704	0.0067006700670067	0.0009000900090009	0	0.0038003800380038	0.158315831583158	0.0687068706870687	0.054005400540054	0.05000500050005	0.0343034303430343	0.0494049404940494	0.543954395439544	0	0.134013401340134	0.0247024702470247	20
0.0519051905190519	0.0431043104310431	0.0529052905290529	0.0508050805080508	0.716171617161716	0.0079007900790079	0.0009000900090009	0	0.0057005700570057	0.160516051605161	0.0721072107210721	0.0519051905190519	0.0521052105210521	0.0383038303830383	0.0504050405040504	0.547754775477548	0	0.132813281328133	0.0243024302430243	30
0.0544054405440544	0.0442044204420442	0.0563056305630563	0.0518051805180518	0.708470847084708	0.0061006100610061	0.0007000700070007	0.0001000100010001	0.0037003700370037	0.164616461646165	0.0828082808280828	0.0544054405440544	0.0525052505250525	0.0415041504150415	0.0513051305130513	0.549354935493549	0	0.140614061406141	0.0252025202520252	40
0.0518051805180518	0.0452045204520452	0.0592059205920592	0.0524052405240524	0.71037103710371	0.008000800080008	0.0008000800080008	0.0002000200020002	0.0055005500550055	0.164016401640164	0.0835083508350835	0.0518051805180518	0.0535053505350535	0.0446044604460446	0.0529052905290529	0.545954595459546	0	0.138713871387139	0.0271027102710271	50
0.0503050305030503	0.0455045504550455	0.0623062306230623	0.0539053905390539	0.706670667066707	0.0079007900790079	0.0011001100110011	0	0.0058005800580058	0.165216521652165	0.0829082908290829	0.0503050305030503	0.055005500550055	0.047004700470047	0.0528052805280528	0.548254825482548	0	0.14011401140114	0.0294029402940294	60
