# Supplementary material for: Advice on comparing two independent samples of circular data in biology
Source: Sci Rep. 2021 Oct 13;11:20337. doi: 10.1038/s41598-021-99299-5 (PMC8514454; doi:10.1038/s41598-021-99299-5)
Supplement: Supplementary file 1 — Supplementary Information 1. [file 41598_2021_99299_MOESM1_ESM.zip › Code_20_07_21/Results/Type_1_error_n1_60_n2_90_its_9999_Dist1_asymm_trimodalvm_Dist2_vm_m1=0-0_m2_0-0_k1=0-8_k2_0-8.csv]

tang.conc	levenes	WatsonTwoSamp	Watson.Wheeler	Watson.Williams	Wallraff	Raodispersion	Raopolar	ConcTestDirectional	WatsonLargeSample	Fishers	FishersLarge	MardiaWatsonWheeler	Kuiper	Manova	P.Test.Assym	embed.circaovRfast2	het.circaovRfast2	lr.circaovRfast2	x
0.0518051805180518	0.0409040904090409	0.0487048704870487	0.0493049304930493	0.711271127112711	0.0054005400540054	0.0012001200120012	0.0001000100010001	0.0047004700470047	0.154315431543154	0.0656065606560656	0.0518051805180518	0.0499049904990499	0.031003100310031	0.0491049104910491	0.547354735473547	0	0.132313231323132	0.0264026402640264	0
0.051005100510051	0.0463046304630463	0.0528052805280528	0.0515051505150515	0.694569456945695	0.0083008300830083	0.0011001100110011	0	0.0058005800580058	0.156315631563156	0.066006600660066	0.051005100510051	0.0525052505250525	0.035003500350035	0.0505050505050505	0.533153315331533	0	0.133413341334133	0.0271027102710271	0.25
0.0509050905090509	0.0438043804380438	0.047004700470047	0.0462046204620462	0.649064906490649	0.0118011801180118	0.002000200020002	0.0002000200020002	0.0083008300830083	0.142514251425143	0.064006400640064	0.0509050905090509	0.047004700470047	0.0282028202820282	0.0481048104810481	0.494149414941494	0	0.121412141214121	0.0316031603160316	0.5
0.0589058905890589	0.0458045804580458	0.0464046404640464	0.0463046304630463	0.52035203520352	0.0175017501750175	0.0043004300430043	0.0004000400040004	0.014001400140014	0.110511051105111	0.0633063306330633	0.0589058905890589	0.0472047204720472	0.0299029902990299	0.0465046504650465	0.381938193819382	0	0.0923092309230923	0.0401040104010401	1
0.10971097109711	0.0431043104310431	0.0474047404740474	0.0483048304830483	0.38003800380038	0.031003100310031	0.0147014701470147	0.0029002900290029	0.0247024702470247	0.0941094109410941	0.0644064406440644	0.10971097109711	0.0491049104910491	0.0294029402940294	0.0479047904790479	0.274827482748275	0	0.0758075807580758	0.0523052305230523	2
0.18011801180118	0.0451045104510451	0.0489048904890489	0.0497049704970497	0.312931293129313	0.0412041204120412	0.0216021602160216	0.0053005300530053	0.0244024402440244	0.111811181118112	0.0682068206820682	0.18011801180118	0.0507050705070507	0.0316031603160316	0.0518051805180518	0.229322932293229	0	0.0781078107810781	0.0618061806180618	4
0.20982098209821	0.0396039603960396	0.0494049404940494	0.0499049904990499	0.28992899289929	0.0456045604560456	0.0243024302430243	0.0068006800680068	0.0217021702170217	0.124612461246125	0.0648064806480648	0.20982098209821	0.051005100510051	0.0306030603060306	0.0499049904990499	0.215521552155216	0.0001000100010001	0.0771077107710771	0.0657065706570657	8
