# Supplementary material for: Advice on comparing two independent samples of circular data in biology
Source: Sci Rep. 2021 Oct 13;11:20337. doi: 10.1038/s41598-021-99299-5 (PMC8514454; doi:10.1038/s41598-021-99299-5)
Supplement: Supplementary file 1 — Supplementary Information 1. [file 41598_2021_99299_MOESM1_ESM.zip › Code_20_07_21/Results/Type_1_error_n1_100_n2_100_its_9999_Dist1_Axialvm_Dist2_vm_m1=0-0_m2_0-0_k1=0-8_k2_0-8.csv]

tang.conc	levenes	WatsonTwoSamp	Watson.Wheeler	Watson.Williams	Wallraff	Raodispersion	Raopolar	ConcTestDirectional	WatsonLargeSample	Fishers	FishersLarge	MardiaWatsonWheeler	Kuiper	Manova	P.Test.Assym	embed.circaovRfast2	het.circaovRfast2	lr.circaovRfast2	x
0.0509050905090509	0.0478047804780478	0.0513051305130513	0.0518051805180518	0.74987498749875	0.0038003800380038	0.0007000700070007	0.0001000100010001	0.0028002800280028	0.170517051705171	0.0681068106810681	0.0509050905090509	0.0527052705270527	0.0362036203620362	0.0534053405340534	0.586458645864587	0	0.137313731373137	0.0263026302630263	0
0.0519051905190519	0.0422042204220422	0.0491049104910491	0.0484048404840484	0.742074207420742	0.0052005200520052	0.0005000500050005	0.0001000100010001	0.004000400040004	0.164116411641164	0.0639063906390639	0.0519051905190519	0.0494049404940494	0.036003600360036	0.0501050105010501	0.584558455845585	0	0.131213121312131	0.0264026402640264	0.25
0.0576057605760576	0.0412041204120412	0.0498049804980498	0.0504050405040504	0.746074607460746	0.0052005200520052	0.0007000700070007	0.0001000100010001	0.0037003700370037	0.166116611661166	0.0663066306630663	0.0576057605760576	0.051005100510051	0.0361036103610361	0.0512051205120512	0.58995899589959	0	0.132913291329133	0.0263026302630263	0.5
0.176617661766177	0.0467046704670467	0.0508050805080508	0.049004900490049	0.736473647364737	0.0055005500550055	0.0004000400040004	0	0.0036003600360036	0.175017501750175	0.0672067206720672	0.176617661766177	0.0498049804980498	0.0372037203720372	0.0494049404940494	0.575957595759576	0	0.132613261326133	0.0268026802680268	1
0.538553855385539	0.0494049404940494	0.0476047604760476	0.0478047804780478	0.729172917291729	0.0117011701170117	0.0004000400040004	0.0001000100010001	0.0046004600460046	0.216721672167217	0.0629062906290629	0.538553855385539	0.0483048304830483	0.0333033303330333	0.0492049204920492	0.56955695569557	0	0.127912791279128	0.0248024802480248	2
0.697969796979698	0.0482048204820482	0.0495049504950495	0.0488048804880488	0.707470747074707	0.0317031703170317	0.0001000100010001	0	0.0077007700770077	0.281428142814281	0.062006200620062	0.697969796979698	0.0495049504950495	0.0349034903490349	0.0506050605060506	0.542954295429543	0	0.121912191219122	0.0229022902290229	4
0.746874687468747	0.0481048104810481	0.0484048404840484	0.0483048304830483	0.654465446544654	0.0476047604760476	0.0001000100010001	0	0.0153015301530153	0.347234723472347	0.0651065106510651	0.746874687468747	0.0488048804880488	0.0351035103510351	0.0492049204920492	0.485148514851485	0	0.116111611161116	0.0235023502350235	8
