# Supplementary material for: Advice on comparing two independent samples of circular data in biology
Source: Sci Rep. 2021 Oct 13;11:20337. doi: 10.1038/s41598-021-99299-5 (PMC8514454; doi:10.1038/s41598-021-99299-5)
Supplement: Supplementary file 1 — Supplementary Information 1. [file 41598_2021_99299_MOESM1_ESM.zip › Code_20_07_21/Results/Type_1_error_n1_40_n2_40_its_9999_Dist1_Axialvm_Dist2_vm_m1=0-0_m2_0-0_k1=0-8_k2_0-8.csv]

tang.conc	levenes	WatsonTwoSamp	Watson.Wheeler	Watson.Williams	Wallraff	Raodispersion	Raopolar	ConcTestDirectional	WatsonLargeSample	Fishers	FishersLarge	MardiaWatsonWheeler	Kuiper	Manova	P.Test.Assym	embed.circaovRfast2	het.circaovRfast2	lr.circaovRfast2	x
0.0496049604960496	0.0398039803980398	0.0476047604760476	0.0473047304730473	0.639463946394639	0.004000400040004	0.0011001100110011	0.0002000200020002	0.0022002200220022	0.175117511751175	0.0451045104510451	0.0496049604960496	0.0488048804880488	0.0255025502550255	0.0492049204920492	0.476747674767477	0	0.132813281328133	0.027002700270027	0
0.0474047404740474	0.0375037503750375	0.0459045904590459	0.0467046704670467	0.634263426342634	0.0048004800480048	0.0012001200120012	0.0001000100010001	0.003000300030003	0.179017901790179	0.0448044804480448	0.0474047404740474	0.0484048404840484	0.0241024102410241	0.0483048304830483	0.473247324732473	0	0.139413941394139	0.0245024502450245	0.25
0.0561056105610561	0.0397039703970397	0.0502050205020502	0.0495049504950495	0.635763576357636	0.0043004300430043	0.001000100010001	0	0.0024002400240024	0.188218821882188	0.0482048204820482	0.0561056105610561	0.0521052105210521	0.0258025802580258	0.0525052505250525	0.476147614761476	0	0.143614361436144	0.03000300030003	0.5
0.102410241024102	0.0414041404140414	0.0494049404940494	0.0495049504950495	0.627762776277628	0.0055005500550055	0.0017001700170017	0.0001000100010001	0.003000300030003	0.186618661866187	0.0435043504350435	0.102410241024102	0.0514051405140514	0.0277027702770277	0.0504050405040504	0.46954695469547	0	0.137813781378138	0.0301030103010301	1
0.374637463746375	0.0445044504450445	0.0488048804880488	0.0483048304830483	0.616361636163616	0.0125012501250125	0.0013001300130013	0.0003000300030003	0.0057005700570057	0.223422342234223	0.0436043604360436	0.374637463746375	0.0512051205120512	0.0262026202620262	0.0492049204920492	0.459145914591459	0	0.12991299129913	0.0265026502650265	2
0.581758175817582	0.0521052105210521	0.0517051705170517	0.0523052305230523	0.592759275927593	0.034003400340034	0.001000100010001	0.0001000100010001	0.0093009300930093	0.296229622962296	0.045004500450045	0.581758175817582	0.055005500550055	0.0288028802880288	0.0534053405340534	0.441444144414441	0	0.12981298129813	0.0278027802780278	4
0.652565256525653	0.0512051205120512	0.0502050205020502	0.05000500050005	0.557355735573557	0.0447044704470447	0.0005000500050005	0	0.0122012201220122	0.366736673667367	0.0451045104510451	0.652565256525653	0.051005100510051	0.0301030103010301	0.0541054105410541	0.410541054105411	0.0001000100010001	0.116811681168117	0.0274027402740274	8
