# Supplementary material for: Advice on comparing two independent samples of circular data in biology
Source: Sci Rep. 2021 Oct 13;11:20337. doi: 10.1038/s41598-021-99299-5 (PMC8514454; doi:10.1038/s41598-021-99299-5)
Supplement: Supplementary file 1 — Supplementary Information 1. [file 41598_2021_99299_MOESM1_ESM.zip › Code_20_07_21/Results/Power_n1_20_n2_30_its_9999_Dist1_wsn_Dist2_wsn_m1=0-0_m2_0-180_k1=2-2_k2_2-2.csv]

tang.conc	levenes	WatsonTwoSamp	Watson.Wheeler	Watson.Williams	Wallraff	Raodispersion	Raopolar	ConcTestDirectional	WatsonLargeSample	Fishers	FishersLarge	MardiaWatsonWheeler	Kuiper	Manova	P.Test.Assym	embed.circaovRfast2	het.circaovRfast2	lr.circaovRfast2	x
0.0981098109810981	0.0481048104810481	0.0512051205120512	0.0494049404940494	0.0728072807280728	0.0692069206920692	0.0732073207320732	0.0065006500650065	0.0053005300530053	0.0811081108110811	0.044004400440044	0.0981098109810981	0.0527052705270527	0.0254025402540254	0.0521052105210521	0.0649064906490649	0.0104010401040104	0.0667066706670667	0.0597059705970597	0
0.0958095809580958	0.0522052205220522	0.170917091709171	0.146814681468147	0.356735673567357	0.0688068806880688	0.0738073807380738	0.121612161216122	0.0061006100610061	0.37993799379938	0.173617361736174	0.0958095809580958	0.153215321532153	0.114811481148115	0.246924692469247	0.336533653365337	0.0968096809680968	0.338133813381338	0.318131813181318	30
0.0981098109810981	0.0548054805480548	0.567956795679568	0.476147614761476	0.821882188218822	0.0681068106810681	0.0767076707670767	0.271027102710271	0.0145014501450145	0.827282728272827	0.515251525152515	0.0981098109810981	0.485748574857486	0.497049704970497	0.71037103710371	0.807380738073807	0.420542054205421	0.79017901790179	0.785378537853785	60
0.094009400940094	0.0539053905390539	0.90979097909791	0.843084308430843	0.981098109810981	0.0641064106410641	0.0671067106710671	0.171017101710171	0.0235023502350235	0.97949794979498	0.850985098509851	0.094009400940094	0.848084808480848	0.87988798879888	0.957395739573957	0.978097809780978	0.694669466946695	0.968196819681968	0.970897089708971	90
0.0983098309830983	0.0532053205320532	0.987798779877988	0.970497049704971	0.998799879987999	0.0673067306730673	0.071007100710071	0.0402040204020402	0.0302030203020302	0.997699769976998	0.961096109610961	0.0983098309830983	0.971697169716972	0.981298129812981	0.996099609960996	0.998699869986999	0.570657065706571	0.995599559955996	0.994599459945995	120
0.0909090909090909	0.0434043404340434	0.998899889988999	0.995999599959996	1	0.0644064406440644	0.0731073107310731	0.0091009100910091	0.0326032603260326	0.998899889988999	0.830583058305831	0.0909090909090909	0.996599659965997	0.997199719971997	0.999599959996	0.999899989999	0.230523052305231	0.997899789978998	0.972297229722972	150
0.0983098309830983	0.0406040604060406	0.999599959996	0.999399939993999	1	0.0692069206920692	0.0756075607560756	0.0066006600660066	0.0328032803280328	0.999299929992999	0.601860186018602	0.0983098309830983	0.999399939993999	0.999299929992999	1	0.999899989999	0.0693069306930693	0.998899889988999	0.955195519551955	180
