# Supplementary material for: Advice on comparing two independent samples of circular data in biology
Source: Sci Rep. 2021 Oct 13;11:20337. doi: 10.1038/s41598-021-99299-5 (PMC8514454; doi:10.1038/s41598-021-99299-5)
Supplement: Supplementary file 1 — Supplementary Information 1. [file 41598_2021_99299_MOESM1_ESM.zip › Code_20_07_21/Results/Power_n1_40_n2_40_its_9999_Dist1_Axialvm_Dist2_vm_m1=0-0_m2_0-90_k1=2-2_k2_2-2.csv]

tang.conc	levenes	WatsonTwoSamp	Watson.Wheeler	Watson.Williams	Wallraff	Raodispersion	Raopolar	ConcTestDirectional	WatsonLargeSample	Fishers	FishersLarge	MardiaWatsonWheeler	Kuiper	Manova	P.Test.Assym	embed.circaovRfast2	het.circaovRfast2	lr.circaovRfast2	x
0.378437843784378	0.0442044204420442	0.0466046604660466	0.0471047104710471	0.617961796179618	0.0144014401440144	0.0008000800080008	0	0.0047004700470047	0.214921492149215	0.0396039603960396	0.378437843784378	0.049004900490049	0.0249024902490249	0.0507050705070507	0.459145914591459	0	0.126912691269127	0.0248024802480248	0
0.37993799379938	0.0441044104410441	0.0573057305730573	0.0513051305130513	0.628462846284628	0.0133013301330133	0.001000100010001	0.0004000400040004	0.0044004400440044	0.225922592259226	0.0433043304330433	0.37993799379938	0.0547054705470547	0.0311031103110311	0.0529052905290529	0.470647064706471	0	0.133913391339134	0.0278027802780278	15
0.376937693769377	0.0422042204220422	0.0856085608560856	0.0572057205720572	0.621762176217622	0.0132013201320132	0.0013001300130013	0.0002000200020002	0.0044004400440044	0.217821782178218	0.0413041304130413	0.376937693769377	0.0595059505950595	0.0613061306130613	0.0504050405040504	0.463246324632463	0	0.129212921292129	0.0297029702970297	30
0.377137713771377	0.0379037903790379	0.135913591359136	0.0604060406040604	0.626262626262626	0.0112011201120112	0.0008000800080008	0.0003000300030003	0.0038003800380038	0.221322132213221	0.0409040904090409	0.377137713771377	0.0631063106310631	0.108010801080108	0.0487048704870487	0.471947194719472	0	0.132413241324132	0.0257025702570257	45
0.387538753875388	0.0406040604060406	0.228722872287229	0.0732073207320732	0.630963096309631	0.0133013301330133	0.0011001100110011	0.0003000300030003	0.0052005200520052	0.225722572257226	0.0395039503950395	0.387538753875388	0.0757075707570757	0.188818881888189	0.0518051805180518	0.476047604760476	0	0.132513251325133	0.028002800280028	60
0.391439143914391	0.0386038603860386	0.299029902990299	0.0803080308030803	0.639363936393639	0.0129012901290129	0.0009000900090009	0.0002000200020002	0.0039003900390039	0.228822882288229	0.0401040104010401	0.391439143914391	0.0824082408240824	0.256225622562256	0.0502050205020502	0.475447544754475	0	0.135513551355136	0.0291029102910291	75
0.392239223922392	0.0402040204020402	0.345934593459346	0.083008300830083	0.635263526352635	0.0124012401240124	0.0018001800180018	0	0.0049004900490049	0.226822682268227	0.0398039803980398	0.392239223922392	0.0855085508550855	0.288028802880288	0.0537053705370537	0.478947894789479	0	0.133513351335134	0.0324032403240324	90
