# Supplementary material for: Advice on comparing two independent samples of circular data in biology
Source: Sci Rep. 2021 Oct 13;11:20337. doi: 10.1038/s41598-021-99299-5 (PMC8514454; doi:10.1038/s41598-021-99299-5)
Supplement: Supplementary file 1 — Supplementary Information 1. [file 41598_2021_99299_MOESM1_ESM.zip › Code_20_07_21/Results/Power_n1_100_n2_100_its_9999_Dist1_Axialvm_Dist2_vm_m1=0-0_m2_0-90_k1=2-2_k2_2-2.csv]

tang.conc	levenes	WatsonTwoSamp	Watson.Wheeler	Watson.Williams	Wallraff	Raodispersion	Raopolar	ConcTestDirectional	WatsonLargeSample	Fishers	FishersLarge	MardiaWatsonWheeler	Kuiper	Manova	P.Test.Assym	embed.circaovRfast2	het.circaovRfast2	lr.circaovRfast2	x
0.538153815381538	0.0478047804780478	0.0485048504850485	0.0484048404840484	0.736373637363736	0.0111011101110111	0.0005000500050005	0	0.0043004300430043	0.21952195219522	0.0667066706670667	0.538153815381538	0.0496049604960496	0.0363036303630363	0.0505050505050505	0.577657765776578	0	0.134113411341134	0.0273027302730273	0
0.543354335433543	0.0464046404640464	0.0687068706870687	0.0497049704970497	0.735973597359736	0.0105010501050105	0.0001000100010001	0	0.0039003900390039	0.215221522152215	0.0669066906690669	0.543354335433543	0.0506050605060506	0.06000600060006	0.0474047404740474	0.570557055705571	0	0.131113111311131	0.0217021702170217	15
0.537753775377538	0.0481048104810481	0.181618161816182	0.0579057905790579	0.743874387438744	0.0127012701270127	0.0001000100010001	0.0001000100010001	0.0045004500450045	0.217621762176218	0.0624062406240624	0.537753775377538	0.0584058405840584	0.192119211921192	0.0525052505250525	0.584758475847585	0	0.133213321332133	0.0271027102710271	30
0.552455245524552	0.0447044704470447	0.464046404640464	0.0666066606660666	0.752275227522752	0.0128012801280128	0.0004000400040004	0.0003000300030003	0.0043004300430043	0.223322332233223	0.0625062506250625	0.552455245524552	0.0678067806780678	0.455145514551455	0.0494049404940494	0.586658665866587	0	0.13021302130213	0.0268026802680268	45
0.540954095409541	0.041004100410041	0.771477147714771	0.0719071907190719	0.74987498749875	0.0141014101410141	0.0005000500050005	0.0002000200020002	0.004000400040004	0.224122412241224	0.0632063206320632	0.540954095409541	0.0729072907290729	0.716871687168717	0.0488048804880488	0.585558555855586	0	0.130613061306131	0.0271027102710271	60
0.545454545454545	0.045004500450045	0.910991099109911	0.0823082308230823	0.74977497749775	0.0112011201120112	0.0003000300030003	0.0001000100010001	0.0037003700370037	0.226422642264226	0.0629062906290629	0.545454545454545	0.0836083608360836	0.845584558455846	0.0521052105210521	0.585858585858586	0	0.133613361336134	0.0297029702970297	75
0.543954395439544	0.0437043704370437	0.935093509350935	0.0854085408540854	0.756075607560756	0.0104010401040104	0.0005000500050005	0.0001000100010001	0.0039003900390039	0.221122112211221	0.0587058705870587	0.543954395439544	0.0866086608660866	0.880588058805881	0.0508050805080508	0.59035903590359	0	0.133013301330133	0.0297029702970297	90
