# Supplementary material for: Advice on comparing two independent samples of circular data in biology
Source: Sci Rep. 2021 Oct 13;11:20337. doi: 10.1038/s41598-021-99299-5 (PMC8514454; doi:10.1038/s41598-021-99299-5)
Supplement: Supplementary file 1 — Supplementary Information 1. [file 41598_2021_99299_MOESM1_ESM.zip › Code_20_07_21/Results/Power_n1_30_n2_150_its_9999_Dist1_Symm_trimodalvm_Dist2_vm_m1=0-0_m2_0-60_k1=2-2_k2_2-2.csv]

tang.conc	levenes	WatsonTwoSamp	Watson.Wheeler	Watson.Williams	Wallraff	Raodispersion	Raopolar	ConcTestDirectional	WatsonLargeSample	Fishers	FishersLarge	MardiaWatsonWheeler	Kuiper	Manova	P.Test.Assym	embed.circaovRfast2	het.circaovRfast2	lr.circaovRfast2	x
0.0534053405340534	0.049004900490049	0.0462046204620462	0.0479047904790479	0.719071907190719	0.0354035403540354	0.0023002300230023	0	0.0272027202720272	0.125112511251125	0.0695069506950695	0.0534053405340534	0.0485048504850485	0.0292029202920292	0.0482048204820482	0.523652365236524	0	0.14001400140014	0.0155015501550155	0
0.051005100510051	0.0512051205120512	0.0491049104910491	0.0475047504750475	0.700670067006701	0.0369036903690369	0.0034003400340034	0	0.0288028802880288	0.123212321232123	0.0691069106910691	0.051005100510051	0.0481048104810481	0.0309030903090309	0.0508050805080508	0.508050805080508	0	0.133613361336134	0.0168016801680168	10
0.0566056605660566	0.0479047904790479	0.0471047104710471	0.0461046104610461	0.703870387038704	0.0353035303530353	0.0034003400340034	0	0.0271027102710271	0.123212321232123	0.0778077807780778	0.0566056605660566	0.047004700470047	0.0299029902990299	0.0465046504650465	0.513651365136514	0	0.132013201320132	0.0139013901390139	20
0.0524052405240524	0.0529052905290529	0.0593059305930593	0.0551055105510551	0.711071107110711	0.0404040404040404	0.0035003500350035	0	0.0309030903090309	0.130613061306131	0.0795079507950795	0.0524052405240524	0.0559055905590559	0.039003900390039	0.0556055605560556	0.52045204520452	0	0.138513851385139	0.0158015801580158	30
0.0504050405040504	0.048004800480048	0.0533053305330533	0.0507050705070507	0.698869886988699	0.0365036503650365	0.0023002300230023	0	0.0275027502750275	0.127612761276128	0.0751075107510751	0.0504050405040504	0.0514051405140514	0.0392039203920392	0.0506050605060506	0.504150415041504	0	0.136113611361136	0.0158015801580158	40
0.0498049804980498	0.0474047404740474	0.0562056205620562	0.0513051305130513	0.704670467046705	0.0307030703070307	0.0021002100210021	0.0001000100010001	0.026002600260026	0.126812681268127	0.0823082308230823	0.0498049804980498	0.0527052705270527	0.0393039303930393	0.0518051805180518	0.516751675167517	0	0.137913791379138	0.0184018401840184	50
0.0537053705370537	0.0442044204420442	0.0526052605260526	0.0456045604560456	0.705670567056706	0.0351035103510351	0.0024002400240024	0.0001000100010001	0.0264026402640264	0.126212621262126	0.0765076507650765	0.0537053705370537	0.0467046704670467	0.0383038303830383	0.0476047604760476	0.514651465146515	0	0.133313331333133	0.0161016101610161	60
