# Supplementary material for: Advice on comparing two independent samples of circular data in biology
Source: Sci Rep. 2021 Oct 13;11:20337. doi: 10.1038/s41598-021-99299-5 (PMC8514454; doi:10.1038/s41598-021-99299-5)
Supplement: Supplementary file 1 — Supplementary Information 1. [file 41598_2021_99299_MOESM1_ESM.zip › Code_20_07_21/Results/Power_n1_20_n2_100_its_9999_Dist1_Axialvm_Dist2_vm_m1=0-0_m2_0-0_k1=0-0_k2_0-8.csv]

tang.conc	levenes	WatsonTwoSamp	Watson.Wheeler	Watson.Williams	Wallraff	Raodispersion	Raopolar	ConcTestDirectional	WatsonLargeSample	Fishers	FishersLarge	MardiaWatsonWheeler	Kuiper	Manova	P.Test.Assym	embed.circaovRfast2	het.circaovRfast2	lr.circaovRfast2	x
0.0503050305030503	0.0482048204820482	0.0488048804880488	0.0508050805080508	0.655165516551655	0.0356035603560356	0.0055005500550055	0.0001000100010001	0.0244024402440244	0.142714271427143	0.0264026402640264	0.0503050305030503	0.052005200520052	0.0287028702870287	0.0518051805180518	0.469146914691469	0	0.145414541454145	0.0185018501850185	0
0.0533053305330533	0.05000500050005	0.047004700470047	0.0477047704770477	0.655365536553655	0.0335033503350335	0.0057005700570057	0.0001000100010001	0.0238023802380238	0.132513251325133	0.0256025602560256	0.0533053305330533	0.0491049104910491	0.0285028502850285	0.0481048104810481	0.463646364636464	0	0.138413841384138	0.0169016901690169	0.25
0.0488048804880488	0.0473047304730473	0.0468046804680468	0.0442044204420442	0.651365136513651	0.0312031203120312	0.0053005300530053	0	0.0224022402240224	0.134713471347135	0.0256025602560256	0.0488048804880488	0.0456045604560456	0.0277027702770277	0.0477047704770477	0.462646264626463	0	0.137513751375138	0.0162016201620162	0.5
0.0755075507550755	0.0431043104310431	0.0468046804680468	0.0448044804480448	0.656565656565657	0.0342034203420342	0.0049004900490049	0	0.0247024702470247	0.136613661366137	0.0254025402540254	0.0755075507550755	0.046004600460046	0.0308030803080308	0.0452045204520452	0.468046804680468	0	0.140614061406141	0.0173017301730173	1
0.240724072407241	0.0324032403240324	0.0771077107710771	0.0524052405240524	0.654665466546655	0.0366036603660366	0.0044004400440044	0.0001000100010001	0.0221022102210221	0.162016201620162	0.025002500250025	0.240724072407241	0.0533053305330533	0.0586058605860586	0.0597059705970597	0.463846384638464	0	0.133513351335134	0.0171017101710171	2
0.628962896289629	0.023002300230023	0.232523252325233	0.069006900690069	0.645364536453645	0.0431043104310431	0.0056005600560056	0.0001000100010001	0.0278027802780278	0.205620562056206	0.0235023502350235	0.628962896289629	0.0706070607060706	0.210621062106211	0.0956095609560956	0.454645464546455	0	0.131313131313131	0.0198019801980198	4
0.808980898089809	0.0156015601560156	0.544954495449545	0.084008400840084	0.650765076507651	0.0446044604460446	0.0065006500650065	0.0001000100010001	0.0264026402640264	0.249224922492249	0.0233023302330233	0.808980898089809	0.0868086808680868	0.484348434843484	0.152115211521152	0.447044704470447	0	0.123512351235124	0.0235023502350235	8
