# Supplementary material for: Advice on comparing two independent samples of circular data in biology
Source: Sci Rep. 2021 Oct 13;11:20337. doi: 10.1038/s41598-021-99299-5 (PMC8514454; doi:10.1038/s41598-021-99299-5)
Supplement: Supplementary file 1 — Supplementary Information 1. [file 41598_2021_99299_MOESM1_ESM.zip › Code_20_07_21/Results/Power_n1_50_n2_50_its_9999_Dist1_vm_Dist2_vm_m1=0-0_m2_0-0_k1=0-0_k2_0-8.csv]

tang.conc	levenes	WatsonTwoSamp	Watson.Wheeler	Watson.Williams	Wallraff	Raodispersion	Raopolar	ConcTestDirectional	WatsonLargeSample	Fishers	FishersLarge	MardiaWatsonWheeler	Kuiper	Manova	P.Test.Assym	embed.circaovRfast2	het.circaovRfast2	lr.circaovRfast2	x
0.0488048804880488	0.0412041204120412	0.0496049604960496	0.0503050305030503	0.663166316631663	0.0046004600460046	0.001000100010001	0.0001000100010001	0.0027002700270027	0.175017501750175	0.0704070407040704	0.0488048804880488	0.0514051405140514	0.0256025602560256	0.0506050605060506	0.502550255025503	0	0.138113811381138	0.0261026102610261	0
0.0474047404740474	0.108910891089109	0.106510651065107	0.106610661066107	0.679367936793679	0.0158015801580158	0.0067006700670067	0	0.0131013101310131	0.24012401240124	0.111311131113111	0.0474047404740474	0.108610861086109	0.0609060906090609	0.113011301130113	0.547754775477548	0	0.197419741974197	0.0702070207020702	0.25
0.0567056705670567	0.292729272927293	0.301030103010301	0.300830083008301	0.677367736773677	0.113411341134113	0.0692069206920692	0.0004000400040004	0.101510151015102	0.315231523152315	0.168816881688169	0.0567056705670567	0.305630563056306	0.195019501950195	0.317131713171317	0.597959795979598	0	0.277927792779278	0.207220722072207	0.5
0.114011401140114	0.693169316931693	0.831183118311831	0.826682668266827	0.688168816881688	0.704770477047705	0.712271227122712	0.0005000500050005	0.695969596959696	0.349034903490349	0.19011901190119	0.114011401140114	0.83028302830283	0.6996699669967	0.858585858585859	0.64986498649865	0.0645064506450645	0.321032103210321	0.494849484948495	1
0.563356335633563	0.825682568256826	0.999599959996	0.998799879987999	0.705870587058706	0.998099809980998	0.999399939993999	0.0002000200020002	0.105710571057106	0.352835283528353	0.1996199619962	0.563356335633563	0.998799879987999	0.996099609960996	0.999899989999	0.688168816881688	0.957895789578958	0.325032503250325	0.638563856385639	2
0.988698869886989	0.841784178417842	1	1	0.72037203720372	1	1	0.0002000200020002	0	0.354935493549355	0.195519551955196	0.988698869886989	1	1	1	0.70957095709571	1	0.323332333233323	0.692269226922692	4
0.999899989999	0.848384838483848	1	1	0.723272327232723	1	1	0	0	0.356135613561356	0.192419241924192	0.999899989999	1	1	1	0.714571457145715	1	0.324132413241324	0.703270327032703	8
