# Supplementary material for: Advice on comparing two independent samples of circular data in biology
Source: Sci Rep. 2021 Oct 13;11:20337. doi: 10.1038/s41598-021-99299-5 (PMC8514454; doi:10.1038/s41598-021-99299-5)
Supplement: Supplementary file 1 — Supplementary Information 1. [file 41598_2021_99299_MOESM1_ESM.zip › Code_20_07_21/Results/Type_1_error_n1_20_n2_20_its_9999_Dist1_vm_Dist2_vm_m1=0-0_m2_0-0_k1=0-8_k2_0-8.csv]

tang.conc	levenes	WatsonTwoSamp	Watson.Wheeler	Watson.Williams	Wallraff	Raodispersion	Raopolar	ConcTestDirectional	WatsonLargeSample	Fishers	FishersLarge	MardiaWatsonWheeler	Kuiper	Manova	P.Test.Assym	embed.circaovRfast2	het.circaovRfast2	lr.circaovRfast2	x
0.0498049804980498	0.0352035203520352	0.0496049604960496	0.0486048604860486	0.53015301530153	0.0058005800580058	0.0037003700370037	0	0.0022002200220022	0.197919791979198	0.0243024302430243	0.0498049804980498	0.0521052105210521	0.0093009300930093	0.0531053105310531	0.382438243824382	0.0001000100010001	0.144114411441144	0.0285028502850285	0
0.0528052805280528	0.0323032303230323	0.0475047504750475	0.0478047804780478	0.424842484248425	0.0108010801080108	0.0077007700770077	0.0006000600060006	0.0048004800480048	0.158915891589159	0.0297029702970297	0.0528052805280528	0.052005200520052	0.0058005800580058	0.052005200520052	0.306730673067307	0.0001000100010001	0.113411341134113	0.0369036903690369	0.25
0.0489048904890489	0.0229022902290229	0.0471047104710471	0.0448044804480448	0.23952395239524	0.0245024502450245	0.028002800280028	0.0026002600260026	0.0145014501450145	0.106710671067107	0.0233023302330233	0.0489048904890489	0.0491049104910491	0.0079007900790079	0.0478047804780478	0.173417341734173	0.0006000600060006	0.077007700770077	0.0447044704470447	0.5
0.0519051905190519	0.0194019401940194	0.0497049704970497	0.0497049704970497	0.0846084608460846	0.0426042604260426	0.0661066106610661	0.0187018701870187	0.0117011701170117	0.0761076107610761	0.0268026802680268	0.0519051905190519	0.0529052905290529	0.0068006800680068	0.0514051405140514	0.0711071107110711	0.005000500050005	0.0582058205820582	0.0519051905190519	1
0.0535053505350535	0.018001800180018	0.0512051205120512	0.049004900490049	0.0493049304930493	0.0488048804880488	0.0765076507650765	0.0427042704270427	0.0277027702770277	0.0656065606560656	0.0274027402740274	0.0535053505350535	0.053005300530053	0.0093009300930093	0.0494049404940494	0.0455045504550455	0.0197019701970197	0.0605060506050605	0.0543054305430543	2
0.0506050605060506	0.0196019601960196	0.0479047904790479	0.0474047404740474	0.0468046804680468	0.0498049804980498	0.063006300630063	0.0469046904690469	0.052005200520052	0.0573057305730573	0.0259025902590259	0.0506050605060506	0.0519051905190519	0.0084008400840084	0.0414041404140414	0.0446044604460446	0.0297029702970297	0.0586058605860586	0.0488048804880488	4
0.057005700570057	0.0181018101810181	0.045004500450045	0.0459045904590459	0.0484048404840484	0.0563056305630563	0.0605060506050605	0.0519051905190519	0.0506050605060506	0.06000600060006	0.0231023102310231	0.057005700570057	0.0499049904990499	0.0081008100810081	0.0417041704170417	0.0472047204720472	0.0405040504050405	0.0607060706070607	0.0497049704970497	8
