# Supplementary material for: Advice on comparing two independent samples of circular data in biology
Source: Sci Rep. 2021 Oct 13;11:20337. doi: 10.1038/s41598-021-99299-5 (PMC8514454; doi:10.1038/s41598-021-99299-5)
Supplement: Supplementary file 1 — Supplementary Information 1. [file 41598_2021_99299_MOESM1_ESM.zip › Code_20_07_21/Results/Power_n1_60_n2_90_its_9999_Dist1_asymm_trimodalvm_Dist2_vm_m1=0-0_m2_0-60_k1=2-2_k2_2-2.csv]

tang.conc	levenes	WatsonTwoSamp	Watson.Wheeler	Watson.Williams	Wallraff	Raodispersion	Raopolar	ConcTestDirectional	WatsonLargeSample	Fishers	FishersLarge	MardiaWatsonWheeler	Kuiper	Manova	P.Test.Assym	embed.circaovRfast2	het.circaovRfast2	lr.circaovRfast2	x
0.114711471147115	0.0469046904690469	0.0506050605060506	0.0509050905090509	0.374837483748375	0.0303030303030303	0.0144014401440144	0.0027002700270027	0.0213021302130213	0.0948094809480948	0.0685068506850685	0.114711471147115	0.0521052105210521	0.0314031403140314	0.0506050605060506	0.268226822682268	0	0.0756075607560756	0.0547054705470547	0
0.111611161116112	0.0526052605260526	0.0518051805180518	0.0504050405040504	0.381638163816382	0.0306030603060306	0.0151015101510151	0.0033003300330033	0.0237023702370237	0.1004100410041	0.0722072207220722	0.111611161116112	0.0513051305130513	0.0338033803380338	0.0555055505550555	0.279227922792279	0	0.0792079207920792	0.057005700570057	10
0.111911191119112	0.066006600660066	0.0623062306230623	0.0607060706070607	0.421242124212421	0.0282028202820282	0.0135013501350135	0.0034003400340034	0.0231023102310231	0.123512351235124	0.0926092609260926	0.111911191119112	0.0614061406140614	0.0436043604360436	0.0646064606460646	0.32043204320432	0	0.1001100110011	0.0732073207320732	20
0.112211221122112	0.0837083708370837	0.0767076707670767	0.0673067306730673	0.468346834683468	0.0284028402840284	0.0133013301330133	0.0039003900390039	0.0231023102310231	0.156815681568157	0.125612561256126	0.112211221122112	0.0684068406840684	0.0558055805580558	0.082008200820082	0.359435943594359	0	0.12981298129813	0.094009400940094	30
0.116911691169117	0.122912291229123	0.11011101110111	0.0933093309330933	0.529052905290529	0.0294029402940294	0.016001600160016	0.0039003900390039	0.0245024502450245	0.203120312031203	0.171117111711171	0.116911691169117	0.0949094909490949	0.0866086608660866	0.112511251125113	0.427042704270427	0	0.173217321732173	0.133413341334133	40
0.109010901090109	0.157615761576158	0.14961496149615	0.121412141214121	0.605360536053605	0.03000300030003	0.013001300130013	0.0026002600260026	0.0214021402140214	0.263226322632263	0.213721372137214	0.109010901090109	0.123412341234123	0.127012701270127	0.151315131513151	0.508650865086509	0	0.227722772277228	0.175817581758176	50
0.112211221122112	0.190519051905191	0.196819681968197	0.152315231523152	0.668966896689669	0.0312031203120312	0.0164016401640164	0.0022002200220022	0.0255025502550255	0.32033203320332	0.24992499249925	0.112211221122112	0.154715471547155	0.173017301730173	0.187218721872187	0.574357435743574	0	0.284228422842284	0.214321432143214	60
