# Supplementary material for: Advice on comparing two independent samples of circular data in biology
Source: Sci Rep. 2021 Oct 13;11:20337. doi: 10.1038/s41598-021-99299-5 (PMC8514454; doi:10.1038/s41598-021-99299-5)
Supplement: Supplementary file 1 — Supplementary Information 1. [file 41598_2021_99299_MOESM1_ESM.zip › Code_20_07_21/Results/Type_1_error_n1_30_n2_150_its_9999_Dist1_asymm_trimodalvm_Dist2_vm_m1=0-0_m2_0-0_k1=0-8_k2_0-8.csv]

tang.conc	levenes	WatsonTwoSamp	Watson.Wheeler	Watson.Williams	Wallraff	Raodispersion	Raopolar	ConcTestDirectional	WatsonLargeSample	Fishers	FishersLarge	MardiaWatsonWheeler	Kuiper	Manova	P.Test.Assym	embed.circaovRfast2	het.circaovRfast2	lr.circaovRfast2	x
0.0506050605060506	0.052005200520052	0.049004900490049	0.0484048404840484	0.714171417141714	0.0345034503450345	0.0029002900290029	0.0001000100010001	0.0267026702670267	0.127512751275128	0.0712071207120712	0.0506050605060506	0.0497049704970497	0.028002800280028	0.0513051305130513	0.53045304530453	0	0.137013701370137	0.0167016701670167	0
0.0554055405540554	0.0453045304530453	0.0489048904890489	0.0495049504950495	0.698069806980698	0.0336033603360336	0.0024002400240024	0	0.0269026902690269	0.13031303130313	0.0703070307030703	0.0554055405540554	0.0504050405040504	0.0283028302830283	0.0485048504850485	0.511751175117512	0	0.137713771377138	0.0209020902090209	0.25
0.049004900490049	0.0496049604960496	0.0466046604660466	0.047004700470047	0.635463546354635	0.0342034203420342	0.0038003800380038	0.0002000200020002	0.0267026702670267	0.116611661166117	0.069006900690069	0.049004900490049	0.048004800480048	0.0307030703070307	0.0494049404940494	0.461146114611461	0	0.125912591259126	0.0243024302430243	0.5
0.0625062506250625	0.0531053105310531	0.0508050805080508	0.0511051105110511	0.519151915191519	0.0376037603760376	0.007000700070007	0.0008000800080008	0.0286028602860286	0.118811881188119	0.0694069406940694	0.0625062506250625	0.052005200520052	0.0298029802980298	0.0512051205120512	0.374837483748375	0	0.117111711171117	0.0401040104010401	1
0.107510751075108	0.0493049304930493	0.0469046904690469	0.047004700470047	0.384738473847385	0.0396039603960396	0.0171017101710171	0.0027002700270027	0.0301030103010301	0.106710671067107	0.0659065906590659	0.107510751075108	0.0479047904790479	0.0264026402640264	0.0491049104910491	0.278027802780278	0	0.099009900990099	0.0526052605260526	2
0.181118111811181	0.0489048904890489	0.051005100510051	0.051005100510051	0.313631363136314	0.0386038603860386	0.0259025902590259	0.0074007400740074	0.023002300230023	0.116611661166117	0.069006900690069	0.181118111811181	0.052005200520052	0.0301030103010301	0.0503050305030503	0.22982298229823	0	0.0985098509850985	0.0663066306630663	4
0.2002200220022	0.0497049704970497	0.0472047204720472	0.0481048104810481	0.3000300030003	0.0366036603660366	0.0264026402640264	0.0065006500650065	0.0222022202220222	0.128312831283128	0.0692069206920692	0.2002200220022	0.0487048704870487	0.0288028802880288	0.0475047504750475	0.223622362236224	0.0001000100010001	0.0992099209920992	0.0635063506350635	8
