# Supplementary material for: Advice on comparing two independent samples of circular data in biology
Source: Sci Rep. 2021 Oct 13;11:20337. doi: 10.1038/s41598-021-99299-5 (PMC8514454; doi:10.1038/s41598-021-99299-5)
Supplement: Supplementary file 1 — Supplementary Information 1. [file 41598_2021_99299_MOESM1_ESM.zip › Code_20_07_21/Results/Power_n1_40_n2_40_its_9999_Dist1_Axialvm_Dist2_vm_m1=0-0_m2_0-0_k1=0-0_k2_0-8.csv]

tang.conc	levenes	WatsonTwoSamp	Watson.Wheeler	Watson.Williams	Wallraff	Raodispersion	Raopolar	ConcTestDirectional	WatsonLargeSample	Fishers	FishersLarge	MardiaWatsonWheeler	Kuiper	Manova	P.Test.Assym	embed.circaovRfast2	het.circaovRfast2	lr.circaovRfast2	x
0.0486048604860486	0.0393039303930393	0.052005200520052	0.05000500050005	0.625062506250625	0.0066006600660066	0.0016001600160016	0	0.003000300030003	0.178517851785179	0.0461046104610461	0.0486048604860486	0.0518051805180518	0.028002800280028	0.0523052305230523	0.474147414741474	0	0.139113911391139	0.0299029902990299	0
0.0513051305130513	0.0382038203820382	0.0465046504650465	0.047004700470047	0.633363336333633	0.0051005100510051	0.0014001400140014	0.0002000200020002	0.0029002900290029	0.176917691769177	0.0408040804080408	0.0513051305130513	0.049004900490049	0.0252025202520252	0.0497049704970497	0.476547654765477	0	0.134113411341134	0.0232023202320232	0.25
0.0561056105610561	0.0389038903890389	0.0512051205120512	0.0515051505150515	0.639463946394639	0.0054005400540054	0.0018001800180018	0.0001000100010001	0.0032003200320032	0.184318431843184	0.0446044604460446	0.0561056105610561	0.0534053405340534	0.0301030103010301	0.0545054505450545	0.478747874787479	0	0.140914091409141	0.0292029202920292	0.5
0.0743074307430743	0.0377037703770377	0.0477047704770477	0.0449044904490449	0.639263926392639	0.0057005700570057	0.0013001300130013	0	0.0031003100310031	0.184118411841184	0.0441044104410441	0.0743074307430743	0.0465046504650465	0.0274027402740274	0.0473047304730473	0.475047504750475	0	0.136613661366137	0.0241024102410241	1
0.272927292729273	0.0442044204420442	0.0852085208520852	0.0554055405540554	0.631563156315632	0.0084008400840084	0.001000100010001	0.0001000100010001	0.0036003600360036	0.197819781978198	0.0398039803980398	0.272927292729273	0.0578057805780578	0.0671067106710671	0.0501050105010501	0.475247524752475	0	0.132513251325133	0.0274027402740274	2
0.660866086608661	0.044004400440044	0.295129512951295	0.0793079307930793	0.631363136313631	0.0207020702070207	0.0007000700070007	0.0001000100010001	0.0047004700470047	0.232023202320232	0.0395039503950395	0.660866086608661	0.0814081408140814	0.251125112511251	0.0499049904990499	0.471647164716472	0	0.126912691269127	0.0284028402840284	4
0.827282728272827	0.0486048604860486	0.72967296729673	0.104810481048105	0.627562756275628	0.0412041204120412	0.0012001200120012	0	0.007000700070007	0.271527152715272	0.0362036203620362	0.827282728272827	0.108010801080108	0.621762176217622	0.05000500050005	0.457545754575458	0	0.120712071207121	0.0316031603160316	8
