# Supplementary material for: Advice on comparing two independent samples of circular data in biology
Source: Sci Rep. 2021 Oct 13;11:20337. doi: 10.1038/s41598-021-99299-5 (PMC8514454; doi:10.1038/s41598-021-99299-5)
Supplement: Supplementary file 1 — Supplementary Information 1. [file 41598_2021_99299_MOESM1_ESM.zip › Code_20_07_21/Results/Power_n1_20_n2_100_its_9999_Dist1_Asymm_bimodalvm_Dist2_vm_m1=0-0_m2_0-0_k1=0-0_k2_0-8.csv]

tang.conc	levenes	WatsonTwoSamp	Watson.Wheeler	Watson.Williams	Wallraff	Raodispersion	Raopolar	ConcTestDirectional	WatsonLargeSample	Fishers	FishersLarge	MardiaWatsonWheeler	Kuiper	Manova	P.Test.Assym	embed.circaovRfast2	het.circaovRfast2	lr.circaovRfast2	x
0.0525052505250525	0.0523052305230523	0.053005300530053	0.0523052305230523	0.652665266526653	0.0347034703470347	0.0049004900490049	0.0002000200020002	0.024002400240024	0.137713771377138	0.0255025502550255	0.0525052505250525	0.0533053305330533	0.0327032703270327	0.054005400540054	0.462846284628463	0	0.143314331433143	0.0179017901790179	0
0.0514051405140514	0.06000600060006	0.0593059305930593	0.0591059105910591	0.642364236423642	0.0283028302830283	0.0052005200520052	0.0001000100010001	0.0202020202020202	0.168416841684168	0.0313031303130313	0.0514051405140514	0.0605060506050605	0.0329032903290329	0.0625062506250625	0.479147914791479	0	0.175117511751175	0.0384038403840384	0.25
0.0546054605460546	0.0594059405940594	0.0825082508250825	0.0853085308530853	0.638863886388639	0.019001900190019	0.0066006600660066	0.0007000700070007	0.0127012701270127	0.237323732373237	0.0344034403440344	0.0546054605460546	0.0864086408640864	0.0484048404840484	0.0922092209220922	0.506250625062506	0	0.234723472347235	0.09000900090009	0.5
0.0742074207420742	0.0394039403940394	0.179117911791179	0.17001700170017	0.623562356235624	0.0074007400740074	0.034003400340034	0.0066006600660066	0.0027002700270027	0.378237823782378	0.0366036603660366	0.0742074207420742	0.173517351735174	0.115811581158116	0.21982198219822	0.549054905490549	0.0006000600060006	0.304830483048305	0.276627662766277	1
0.162816281628163	0.0189018901890189	0.413441344134413	0.337633763376338	0.624362436243624	0.0484048404840484	0.291029102910291	0.0329032903290329	0.0311031103110311	0.420542054205421	0.0379037903790379	0.162816281628163	0.341534153415342	0.33013301330133	0.556555655565557	0.587658765876588	0.0324032403240324	0.322732273227323	0.464546454645465	2
0.456245624562456	0.0106010601060106	0.62956295629563	0.422442244224422	0.622662266226623	0.120612061206121	0.583258325832583	0.0604060406040604	0.171217121712171	0.402740274027403	0.0427042704270427	0.456245624562456	0.426342634263426	0.593659365936594	0.835383538353835	0.604160416041604	0.207720772077208	0.324332433243324	0.538753875387539	4
0.774477447744774	0.01000100010001	0.800880088008801	0.437243724372437	0.628362836283628	0.139413941394139	0.711671167116712	0.0678067806780678	0.27952795279528	0.393539353935394	0.0363036303630363	0.774477447744774	0.441244124412441	0.786878687868787	0.930693069306931	0.60986098609861	0.352935293529353	0.325732573257326	0.562056205620562	8
