# Supplementary material for: Advice on comparing two independent samples of circular data in biology
Source: Sci Rep. 2021 Oct 13;11:20337. doi: 10.1038/s41598-021-99299-5 (PMC8514454; doi:10.1038/s41598-021-99299-5)
Supplement: Supplementary file 1 — Supplementary Information 1. [file 41598_2021_99299_MOESM1_ESM.zip › Code_20_07_21/Results/Power_n1_30_n2_150_its_9999_Dist1_asymm_trimodalvm_Dist2_vm_m1=0-0_m2_0-0_k1=0-0_k2_0-8.csv]

tang.conc	levenes	WatsonTwoSamp	Watson.Wheeler	Watson.Williams	Wallraff	Raodispersion	Raopolar	ConcTestDirectional	WatsonLargeSample	Fishers	FishersLarge	MardiaWatsonWheeler	Kuiper	Manova	P.Test.Assym	embed.circaovRfast2	het.circaovRfast2	lr.circaovRfast2	x
0.0488048804880488	0.0499049904990499	0.051005100510051	0.0502050205020502	0.712771277127713	0.0343034303430343	0.0026002600260026	0.0002000200020002	0.0261026102610261	0.129312931293129	0.0752075207520752	0.0488048804880488	0.0508050805080508	0.0303030303030303	0.0505050505050505	0.51995199519952	0	0.143414341434143	0.0157015701570157	0
0.0516051605160516	0.0463046304630463	0.0498049804980498	0.0499049904990499	0.698369836983698	0.031003100310031	0.0027002700270027	0.0002000200020002	0.0243024302430243	0.134413441344134	0.0713071307130713	0.0516051605160516	0.0504050405040504	0.0324032403240324	0.051005100510051	0.514351435143514	0	0.145814581458146	0.0211021102110211	0.25
0.0499049904990499	0.0497049704970497	0.0571057105710571	0.0575057505750575	0.698869886988699	0.0278027802780278	0.0024002400240024	0	0.0201020102010201	0.15991599159916	0.0785078507850785	0.0499049904990499	0.0585058505850585	0.0358035803580358	0.0595059505950595	0.526152615261526	0	0.171817181718172	0.0335033503350335	0.5
0.0579057905790579	0.0435043504350435	0.0835083508350835	0.0829082908290829	0.694169416941694	0.0178017801780178	0.003000300030003	0.0003000300030003	0.0124012401240124	0.232323232323232	0.0881088108810881	0.0579057905790579	0.0842084208420842	0.0521052105210521	0.0889088908890889	0.554755475547555	0	0.233923392339234	0.0884088408840884	1
0.0821082108210821	0.0328032803280328	0.145814581458146	0.136313631363136	0.671967196719672	0.0087008700870087	0.0146014601460146	0.0014001400140014	0.0048004800480048	0.324932493249325	0.0936093609360936	0.0821082108210821	0.138013801380138	0.096009600960096	0.16031603160316	0.572957295729573	0	0.282728272827283	0.198219821982198	2
0.142314231423142	0.0322032203220322	0.237423742374237	0.172317231723172	0.672767276727673	0.0104010401040104	0.0415041504150415	0.003000300030003	0.0037003700370037	0.385638563856386	0.098009800980098	0.142314231423142	0.173917391739174	0.193219321932193	0.243024302430243	0.594659465946595	0	0.301230123012301	0.283128312831283	4
0.175717571757176	0.0308030803080308	0.365636563656366	0.189418941894189	0.667666766676668	0.0151015101510151	0.0703070307030703	0.0042004200420042	0.0038003800380038	0.406240624062406	0.100710071007101	0.175717571757176	0.190819081908191	0.369136913691369	0.303730373037304	0.597659765976598	0	0.311931193119312	0.326832683268327	8
