# Supplementary material for: Advice on comparing two independent samples of circular data in biology
Source: Sci Rep. 2021 Oct 13;11:20337. doi: 10.1038/s41598-021-99299-5 (PMC8514454; doi:10.1038/s41598-021-99299-5)
Supplement: Supplementary file 1 — Supplementary Information 1. [file 41598_2021_99299_MOESM1_ESM.zip › Code_20_07_21/Results/Power_n1_20_n2_100_its_9999_Dist1_Axialvm_Dist2_vm_m1=0-0_m2_0-90_k1=2-2_k2_2-2.csv]

tang.conc	levenes	WatsonTwoSamp	Watson.Wheeler	Watson.Williams	Wallraff	Raodispersion	Raopolar	ConcTestDirectional	WatsonLargeSample	Fishers	FishersLarge	MardiaWatsonWheeler	Kuiper	Manova	P.Test.Assym	embed.circaovRfast2	het.circaovRfast2	lr.circaovRfast2	x
0.356935693569357	0.0477047704770477	0.0501050105010501	0.0502050205020502	0.64966496649665	0.0483048304830483	0.0034003400340034	0	0.0279027902790279	0.183518351835184	0.0264026402640264	0.356935693569357	0.0516051605160516	0.0303030303030303	0.0495049504950495	0.460846084608461	0	0.133813381338134	0.0176017601760176	0
0.346134613461346	0.0506050605060506	0.0572057205720572	0.0512051205120512	0.644964496449645	0.0445044504450445	0.0051005100510051	0	0.0276027602760276	0.181118111811181	0.0267026702670267	0.346134613461346	0.0522052205220522	0.0352035203520352	0.0516051605160516	0.457445744574457	0	0.131913191319132	0.017001700170017	15
0.347934793479348	0.0588058805880588	0.0779077907790779	0.054005400540054	0.649264926492649	0.0461046104610461	0.0043004300430043	0.0004000400040004	0.0263026302630263	0.182318231823182	0.0255025502550255	0.347934793479348	0.0547054705470547	0.0555055505550555	0.0562056205620562	0.454845484548455	0	0.134213421342134	0.0175017501750175	30
0.355935593559356	0.0695069506950695	0.118511851185119	0.0604060406040604	0.647664766476648	0.0474047404740474	0.0047004700470047	0.0001000100010001	0.0259025902590259	0.184818481848185	0.026002600260026	0.355935593559356	0.062006200620062	0.105710571057106	0.0598059805980598	0.460946094609461	0	0.136113611361136	0.0166016601660166	45
0.351735173517352	0.0764076407640764	0.167416741674167	0.0632063206320632	0.648564856485649	0.047004700470047	0.0042004200420042	0.0002000200020002	0.0284028402840284	0.176817681768177	0.0233023302330233	0.351735173517352	0.0643064306430643	0.153715371537154	0.0666066606660666	0.46034603460346	0	0.134613461346135	0.017001700170017	60
0.344334433443344	0.0865086508650865	0.227822782278228	0.0739073907390739	0.659065906590659	0.0516051605160516	0.0047004700470047	0.0002000200020002	0.028002800280028	0.184318431843184	0.0268026802680268	0.344334433443344	0.0752075207520752	0.20992099209921	0.0725072507250725	0.466546654665467	0	0.13981398139814	0.0211021102110211	75
0.352035203520352	0.0909090909090909	0.245924592459246	0.0684068406840684	0.667166716671667	0.0458045804580458	0.0037003700370037	0.0001000100010001	0.0253025302530253	0.181418141814181	0.024002400240024	0.352035203520352	0.0704070407040704	0.225222522252225	0.0691069106910691	0.472147214721472	0	0.130813081308131	0.0162016201620162	90
