# Supplementary material for: Advice on comparing two independent samples of circular data in biology
Source: Sci Rep. 2021 Oct 13;11:20337. doi: 10.1038/s41598-021-99299-5 (PMC8514454; doi:10.1038/s41598-021-99299-5)
Supplement: Supplementary file 1 — Supplementary Information 1. [file 41598_2021_99299_MOESM1_ESM.zip › Code_20_07_21/Results/Power_n1_60_n2_90_its_9999_Dist1_asymm_trimodalvm_Dist2_vm_m1=0-0_m2_0-0_k1=0-0_k2_0-8.csv]

tang.conc	levenes	WatsonTwoSamp	Watson.Wheeler	Watson.Williams	Wallraff	Raodispersion	Raopolar	ConcTestDirectional	WatsonLargeSample	Fishers	FishersLarge	MardiaWatsonWheeler	Kuiper	Manova	P.Test.Assym	embed.circaovRfast2	het.circaovRfast2	lr.circaovRfast2	x
0.0558055805580558	0.0427042704270427	0.0502050205020502	0.0504050405040504	0.715771577157716	0.0072007200720072	0.0012001200120012	0.0001000100010001	0.0051005100510051	0.161616161616162	0.0644064406440644	0.0558055805580558	0.0514051405140514	0.0309030903090309	0.0511051105110511	0.555755575557556	0	0.139213921392139	0.0235023502350235	0
0.0518051805180518	0.0437043704370437	0.0556055605560556	0.0559055905590559	0.716871687168717	0.0064006400640064	0.0007000700070007	0	0.0061006100610061	0.167116711671167	0.0713071307130713	0.0518051805180518	0.0569056905690569	0.0331033103310331	0.0569056905690569	0.56005600560056	0	0.142914291429143	0.0301030103010301	0.25
0.0505050505050505	0.0405040504050405	0.0665066506650665	0.0657065706570657	0.718271827182718	0.0062006200620062	0.0017001700170017	0.0002000200020002	0.0048004800480048	0.189418941894189	0.0776077607760776	0.0505050505050505	0.0668066806680668	0.0381038103810381	0.0672067206720672	0.562256225622562	0	0.15991599159916	0.0382038203820382	0.5
0.0567056705670567	0.0427042704270427	0.101810181018102	0.100510051005101	0.71977197719772	0.0084008400840084	0.0034003400340034	0.0002000200020002	0.0063006300630063	0.237123712371237	0.0973097309730973	0.0567056705670567	0.102710271027103	0.0666066606660666	0.108010801080108	0.597359735973597	0	0.202820282028203	0.077007700770077	1
0.0878087808780878	0.0409040904090409	0.201320132013201	0.182018201820182	0.720772077207721	0.0267026702670267	0.0207020702070207	0.0007000700070007	0.0221022102210221	0.304430443044304	0.122812281228123	0.0878087808780878	0.184418441844184	0.143214321432143	0.203320332033203	0.622862286228623	0	0.258625862586259	0.164316431643164	2
0.167316731673167	0.0422042204220422	0.355235523552355	0.258625862586259	0.713671367136714	0.0629062906290629	0.06000600060006	0.001000100010001	0.0518051805180518	0.34033403340334	0.145814581458146	0.167316731673167	0.261926192619262	0.311731173117312	0.32013201320132	0.636763676367637	0	0.288328832883288	0.244924492449245	4
0.227222722272227	0.0339033903390339	0.56015601560156	0.285328532853285	0.713971397139714	0.108910891089109	0.092009200920092	0.0023002300230023	0.0707070707070707	0.338133813381338	0.144514451445145	0.227222722272227	0.288328832883288	0.572557255725573	0.372237223722372	0.640564056405641	0	0.287228722872287	0.274127412741274	8
