# Supplementary material for: Advice on comparing two independent samples of circular data in biology
Source: Sci Rep. 2021 Oct 13;11:20337. doi: 10.1038/s41598-021-99299-5 (PMC8514454; doi:10.1038/s41598-021-99299-5)
Supplement: Supplementary file 1 — Supplementary Information 1. [file 41598_2021_99299_MOESM1_ESM.zip › Code_20_07_21/Results/Power_n1_60_n2_60_its_9999_Dist1_asymm_trimodalvm_Dist2_vm_m1=0-0_m2_0-60_k1=2-2_k2_2-2.csv]

tang.conc	levenes	WatsonTwoSamp	Watson.Wheeler	Watson.Williams	Wallraff	Raodispersion	Raopolar	ConcTestDirectional	WatsonLargeSample	Fishers	FishersLarge	MardiaWatsonWheeler	Kuiper	Manova	P.Test.Assym	embed.circaovRfast2	het.circaovRfast2	lr.circaovRfast2	x
0.106910691069107	0.044004400440044	0.048004800480048	0.0493049304930493	0.381238123812381	0.0267026702670267	0.0117011701170117	0.0018001800180018	0.0198019801980198	0.103510351035104	0.0422042204220422	0.106910691069107	0.0512051205120512	0.0205020502050205	0.0508050805080508	0.275527552755276	0	0.0828082808280828	0.0517051705170517	0
0.105010501050105	0.0516051605160516	0.0551055105510551	0.0534053405340534	0.395739573957396	0.0284028402840284	0.0133013301330133	0.0015001500150015	0.0207020702070207	0.10991099109911	0.0471047104710471	0.105010501050105	0.0548054805480548	0.0244024402440244	0.0566056605660566	0.290529052905291	0	0.0845084508450845	0.0556055605560556	10
0.103310331033103	0.0615061506150615	0.0631063106310631	0.0586058605860586	0.415341534153415	0.0239023902390239	0.0116011601160116	0.0025002500250025	0.0183018301830183	0.127912791279128	0.0658065806580658	0.103310331033103	0.06000600060006	0.0284028402840284	0.0662066206620662	0.314231423142314	0.0001000100010001	0.102610261026103	0.0721072107210721	20
0.105810581058106	0.0773077307730773	0.0709070907090709	0.0642064206420642	0.455045504550455	0.0216021602160216	0.0114011401140114	0.0025002500250025	0.0169016901690169	0.152315231523152	0.0825082508250825	0.105810581058106	0.0655065506550655	0.0389038903890389	0.0757075707570757	0.350835083508351	0	0.122712271227123	0.0854085408540854	30
0.104810481048105	0.100610061006101	0.0985098509850985	0.0854085408540854	0.518851885188519	0.0242024202420242	0.0124012401240124	0.0021002100210021	0.0184018401840184	0.199419941994199	0.116711671167117	0.104810481048105	0.0871087108710871	0.0581058105810581	0.106110611061106	0.414441444144414	0.0001000100010001	0.165116511651165	0.115111511151115	40
0.105810581058106	0.132413241324132	0.12991299129913	0.111311131113111	0.568356835683568	0.0267026702670267	0.0137013701370137	0.0028002800280028	0.0207020702070207	0.245824582458246	0.13971397139714	0.105810581058106	0.113211321132113	0.0809080908090809	0.136413641364136	0.466946694669467	0	0.206120612061206	0.143614361436144	50
0.109010901090109	0.150715071507151	0.163916391639164	0.130813081308131	0.630663066306631	0.0235023502350235	0.0112011201120112	0.003000300030003	0.0177017701770177	0.295329532953295	0.167116711671167	0.109010901090109	0.133913391339134	0.113711371137114	0.161916191619162	0.536153615361536	0.0001000100010001	0.252125212521252	0.175417541754175	60
