# Supplementary material for: Advice on comparing two independent samples of circular data in biology
Source: Sci Rep. 2021 Oct 13;11:20337. doi: 10.1038/s41598-021-99299-5 (PMC8514454; doi:10.1038/s41598-021-99299-5)
Supplement: Supplementary file 1 — Supplementary Information 1. [file 41598_2021_99299_MOESM1_ESM.zip › Code_20_07_21/Results/Power_n1_30_n2_30_its_9999_Dist1_asymm_trimodalvm_Dist2_vm_m1=0-0_m2_0-0_k1=0-0_k2_0-8.csv]

tang.conc	levenes	WatsonTwoSamp	Watson.Wheeler	Watson.Williams	Wallraff	Raodispersion	Raopolar	ConcTestDirectional	WatsonLargeSample	Fishers	FishersLarge	MardiaWatsonWheeler	Kuiper	Manova	P.Test.Assym	embed.circaovRfast2	het.circaovRfast2	lr.circaovRfast2	x
0.0497049704970497	0.0349034903490349	0.0493049304930493	0.05000500050005	0.599259925992599	0.0058005800580058	0.0025002500250025	0	0.0025002500250025	0.190619061906191	0.0713071307130713	0.0497049704970497	0.0529052905290529	0.0224022402240224	0.0521052105210521	0.444244424442444	0	0.143914391439144	0.0262026202620262	0
0.0522052205220522	0.0354035403540354	0.0494049404940494	0.0482048204820482	0.583658365836584	0.0055005500550055	0.0015001500150015	0	0.0027002700270027	0.178917891789179	0.0683068306830683	0.0522052205220522	0.0502050205020502	0.02000200020002	0.0498049804980498	0.434543454345435	0	0.133913391339134	0.0263026302630263	0.25
0.0523052305230523	0.0376037603760376	0.0538053805380538	0.0535053505350535	0.592059205920592	0.0057005700570057	0.0024002400240024	0	0.0032003200320032	0.185218521852185	0.0749074907490749	0.0523052305230523	0.0562056205620562	0.0238023802380238	0.057005700570057	0.43974397439744	0	0.139413941394139	0.0282028202820282	0.5
0.0544054405440544	0.0383038303830383	0.0657065706570657	0.0647064706470647	0.597959795979598	0.0088008800880088	0.0034003400340034	0.0001000100010001	0.0049004900490049	0.209420942094209	0.0832083208320832	0.0544054405440544	0.0693069306930693	0.0317031703170317	0.0694069406940694	0.451845184518452	0	0.163416341634163	0.0399039903990399	1
0.0654065406540654	0.0367036703670367	0.103210321032103	0.0994099409940994	0.613861386138614	0.0123012301230123	0.0069006900690069	0.0006000600060006	0.0079007900790079	0.250625062506251	0.107210721072107	0.0654065406540654	0.102910291029103	0.0517051705170517	0.10961096109611	0.488648864886489	0	0.1996199619962	0.0638063806380638	2
0.105910591059106	0.0415041504150415	0.154715471547155	0.134213421342134	0.624362436243624	0.0243024302430243	0.0172017201720172	0.0006000600060006	0.0168016801680168	0.290529052905291	0.131013101310131	0.105910591059106	0.140714071407141	0.0894089408940894	0.153115311531153	0.513951395139514	0.0004000400040004	0.228522852285229	0.0894089408940894	4
0.147514751475148	0.0396039603960396	0.212121212121212	0.147014701470147	0.623162316231623	0.0317031703170317	0.0197019701970197	0.0002000200020002	0.019001900190019	0.299329932993299	0.140514051405141	0.147514751475148	0.151615161516152	0.155915591559156	0.172017201720172	0.515351535153515	0.0001000100010001	0.236223622362236	0.0972097209720972	8
