# Supplementary material for: Advice on comparing two independent samples of circular data in biology
Source: Sci Rep. 2021 Oct 13;11:20337. doi: 10.1038/s41598-021-99299-5 (PMC8514454; doi:10.1038/s41598-021-99299-5)
Supplement: Supplementary file 1 — Supplementary Information 1. [file 41598_2021_99299_MOESM1_ESM.zip › Code_20_07_21/Results/Power_vm_vmaxial_n1_10_n2_100_its_9999_Dist1_vm_Dist2_vm_m1=0-0_m2_0-0_k1=0-8_k2_0-8.csv]

tang.conc	levenes	WatsonTwoSamp	Watson.Wheeler	Watson.Williams	Wallraff	Raodispersion	Raopolar	ConcTestDirectional	WatsonLargeSample	Fishers	FishersLarge	MardiaWatsonWheeler	Kuiper	Manova	P.Test.Assym	embed.circaovRfast2	het.circaovRfast2	lr.circaovRfast2	x
0.0552055205520552	0.0647064706470647	0.0435043504350435	0.0454045404540454	0.605960596059606	0.0553055305530553	0.0209020902090209	0.0001000100010001	0.0238023802380238	0.163916391639164	0.0957095709570957	0.0552055205520552	0.0462046204620462	0.0247024702470247	0.0477047704770477	0.382238223822382	0	0.143114311431143	0.0083008300830083	0
0.0561056105610561	0.0491049104910491	0.0606060606060606	0.0626062606260626	0.615661566156616	0.081008100810081	0.0341034103410341	0.0001000100010001	0.037003700370037	0.174817481748175	0.114611461146115	0.0561056105610561	0.0648064806480648	0.0372037203720372	0.0647064706470647	0.402040204020402	0	0.155415541554155	0.009000900090009	0.25
0.0612061206120612	0.0655065506550655	0.115411541154115	0.12011201120112	0.630963096309631	0.147414741474147	0.0704070407040704	0.0001000100010001	0.0787078707870787	0.220622062206221	0.161016101610161	0.0612061206120612	0.122612261226123	0.0732073207320732	0.12041204120412	0.448844884488449	0	0.195019501950195	0.0154015401540154	0.5
0.118411841184118	0.148114811481148	0.313431343134313	0.322932293229323	0.665866586658666	0.414741474147415	0.266426642664266	0.0004000400040004	0.273927392739274	0.290629062906291	0.284728472847285	0.118411841184118	0.328332833283328	0.22012201220122	0.329332933293329	0.526852685268527	0	0.259325932593259	0.038003800380038	1
0.317531753175318	0.276927692769277	0.655165516551655	0.664966496649665	0.668066806680668	0.824982498249825	0.778477847784778	0.0012001200120012	0.583158315831583	0.360936093609361	0.441344134413441	0.317531753175318	0.671467146714671	0.525352535253525	0.751575157515752	0.574857485748575	0	0.29012901290129	0.0717071707170717	2
0.448944894489449	0.306130613061306	0.792579257925793	0.785578557855786	0.617661766176618	0.910491049104911	0.996299629962996	0.0014001400140014	0.137113711371137	0.409140914091409	0.470847084708471	0.448944894489449	0.791779177917792	0.68966896689669	0.965996599659966	0.53975397539754	0	0.266926692669267	0.0827082708270827	4
0.476747674767477	0.298829882988299	0.797179717971797	0.793179317931793	0.573357335733573	0.917991799179918	1	0.0017001700170017	0.0007000700070007	0.45044504450445	0.485948594859486	0.476747674767477	0.797879787978798	0.7000700070007	0.991299129912991	0.50985098509851	0.0001000100010001	0.256025602560256	0.0733073307330733	8
