# Supplementary material for: Advice on comparing two independent samples of circular data in biology
Source: Sci Rep. 2021 Oct 13;11:20337. doi: 10.1038/s41598-021-99299-5 (PMC8514454; doi:10.1038/s41598-021-99299-5)
Supplement: Supplementary file 1 — Supplementary Information 1. [file 41598_2021_99299_MOESM1_ESM.zip › Code_20_07_21/Results/Power_n1_50_n2_50_its_9999_Dist1_vm_Dist2_vm_m1=0-0_m2_0-180_k1=2-2_k2_2-2.csv]

tang.conc	levenes	WatsonTwoSamp	Watson.Wheeler	Watson.Williams	Wallraff	Raodispersion	Raopolar	ConcTestDirectional	WatsonLargeSample	Fishers	FishersLarge	MardiaWatsonWheeler	Kuiper	Manova	P.Test.Assym	embed.circaovRfast2	het.circaovRfast2	lr.circaovRfast2	x
0.0479047904790479	0.0101010101010101	0.0473047304730473	0.0472047204720472	0.0462046204620462	0.0498049804980498	0.0624062406240624	0.0453045304530453	0.0228022802280228	0.0537053705370537	0.0669066906690669	0.0479047904790479	0.0487048704870487	0.0241024102410241	0.0492049204920492	0.0427042704270427	0.0156015601560156	0.0514051405140514	0.049004900490049	0
0.0521052105210521	0.575757575757576	0.607660766076608	0.576457645764576	0.866186618661866	0.0502050205020502	0.0615061506150615	0.855885588558856	0.0134013401340134	0.875287528752875	0.798979897989799	0.0521052105210521	0.582258225822582	0.519451945194519	0.789378937893789	0.858485848584858	0.721472147214722	0.873287328732873	0.86998699869987	30
0.0472047204720472	0.991099109910991	0.997399739973997	0.994899489948995	1	0.0479047904790479	0.0593059305930593	0.982298229822982	0.0012001200120012	1	0.999699969997	0.0472047204720472	0.995099509950995	0.995799579957996	1	1	0.999699969997	1	1	60
0.0521052105210521	1	1	1	1	0.0532053205320532	0.0655065506550655	0.0487048704870487	0.0104010401040104	1	1	0.0521052105210521	1	1	1	1	1	1	1	90
0.0481048104810481	1	1	1	1	0.049004900490049	0.0619061906190619	0.982498249824982	0.0715071507150715	1	1	0.0481048104810481	1	1	1	1	0.99019901990199	1	1	120
0.0517051705170517	1	1	1	1	0.0494049404940494	0.062006200620062	0.852385238523852	0.0733073307330733	1	0.997099709970997	0.0517051705170517	1	1	1	1	0.292629262926293	1	0.999599959996	150
0.0518051805180518	1	1	1	1	0.0506050605060506	0.0626062606260626	0.0476047604760476	0.0714071407140714	1	0.880488048804881	0.0518051805180518	1	1	1	1	0.0007000700070007	1	0.956295629562956	180
