# Supplementary material for: Advice on comparing two independent samples of circular data in biology
Source: Sci Rep. 2021 Oct 13;11:20337. doi: 10.1038/s41598-021-99299-5 (PMC8514454; doi:10.1038/s41598-021-99299-5)
Supplement: Supplementary file 1 — Supplementary Information 1. [file 41598_2021_99299_MOESM1_ESM.zip › Code_20_07_21/Results/Type_1_error_n1_150_n2_150_its_9999_Dist1_asymm_trimodalvm_Dist2_vm_m1=0-0_m2_0-0_k1=0-8_k2_0-8.csv]

tang.conc	levenes	WatsonTwoSamp	Watson.Wheeler	Watson.Williams	Wallraff	Raodispersion	Raopolar	ConcTestDirectional	WatsonLargeSample	Fishers	FishersLarge	MardiaWatsonWheeler	Kuiper	Manova	P.Test.Assym	embed.circaovRfast2	het.circaovRfast2	lr.circaovRfast2	x
0.0485048504850485	0.0405040504050405	0.0476047604760476	0.0471047104710471	0.777577757775778	0.0048004800480048	0.0007000700070007	0	0.0035003500350035	0.153915391539154	0.0472047204720472	0.0485048504850485	0.0477047704770477	0.0293029302930293	0.0482048204820482	0.615061506150615	0	0.126512651265127	0.0234023402340234	0
0.0479047904790479	0.0468046804680468	0.0457045704570457	0.0454045404540454	0.757275727572757	0.0058005800580058	0.0008000800080008	0	0.0046004600460046	0.14971497149715	0.0479047904790479	0.0479047904790479	0.0458045804580458	0.0298029802980298	0.0457045704570457	0.594659465946595	0	0.123412341234123	0.0261026102610261	0.25
0.0475047504750475	0.0484048404840484	0.0506050605060506	0.0498049804980498	0.674967496749675	0.0118011801180118	0.0023002300230023	0.0001000100010001	0.0107010701070107	0.11971197119712	0.0516051605160516	0.0475047504750475	0.0501050105010501	0.032003200320032	0.0496049604960496	0.514151415141514	0	0.0986098609860986	0.0367036703670367	0.5
0.0641064106410641	0.0429042904290429	0.0491049104910491	0.0471047104710471	0.518651865186519	0.0247024702470247	0.0083008300830083	0.002000200020002	0.022002200220022	0.0824082408240824	0.0473047304730473	0.0641064106410641	0.0474047404740474	0.0331033103310331	0.0471047104710471	0.376137613761376	0	0.0693069306930693	0.0459045904590459	1
0.131913191319132	0.0471047104710471	0.0484048404840484	0.0486048604860486	0.357035703570357	0.0404040404040404	0.0226022602260226	0.0071007100710071	0.0297029702970297	0.0804080408040804	0.0472047204720472	0.131913191319132	0.0495049504950495	0.0312031203120312	0.048004800480048	0.253525352535254	0	0.0646064606460646	0.0579057905790579	2
0.187518751875188	0.0463046304630463	0.0499049904990499	0.05000500050005	0.305930593059306	0.0449044904490449	0.0321032103210321	0.0095009500950095	0.0303030303030303	0.102110211021102	0.0503050305030503	0.187518751875188	0.0507050705070507	0.0316031603160316	0.0501050105010501	0.225022502250225	0	0.0704070407040704	0.0668066806680668	4
0.206920692069207	0.0401040104010401	0.0504050405040504	0.0505050505050505	0.29042904290429	0.0526052605260526	0.0326032603260326	0.0102010201020102	0.0234023402340234	0.121912191219122	0.0518051805180518	0.206920692069207	0.0507050705070507	0.0321032103210321	0.0505050505050505	0.218421842184218	0	0.0738073807380738	0.07000700070007	8
