# Supplementary material for: Advice on comparing two independent samples of circular data in biology
Source: Sci Rep. 2021 Oct 13;11:20337. doi: 10.1038/s41598-021-99299-5 (PMC8514454; doi:10.1038/s41598-021-99299-5)
Supplement: Supplementary file 1 — Supplementary Information 1. [file 41598_2021_99299_MOESM1_ESM.zip › Code_20_07_21/Results/Type_1_error_n1_30_n2_150_its_9999_Dist1_Symm_trimodalvm_Dist2_vm_m1=0-0_m2_0-0_k1=0-8_k2_0-8.csv]

tang.conc	levenes	WatsonTwoSamp	Watson.Wheeler	Watson.Williams	Wallraff	Raodispersion	Raopolar	ConcTestDirectional	WatsonLargeSample	Fishers	FishersLarge	MardiaWatsonWheeler	Kuiper	Manova	P.Test.Assym	embed.circaovRfast2	het.circaovRfast2	lr.circaovRfast2	x
0.0477047704770477	0.0475047504750475	0.0462046204620462	0.0454045404540454	0.702770277027703	0.0315031503150315	0.0024002400240024	0	0.0255025502550255	0.124112411241124	0.0659065906590659	0.0477047704770477	0.0458045804580458	0.0264026402640264	0.0455045504550455	0.514351435143514	0	0.133713371337134	0.0148014801480148	0
0.049004900490049	0.0486048604860486	0.0511051105110511	0.0519051905190519	0.70977097709771	0.0358035803580358	0.0033003300330033	0.0002000200020002	0.0299029902990299	0.127312731273127	0.0695069506950695	0.049004900490049	0.0524052405240524	0.029002900290029	0.0525052505250525	0.517851785178518	0	0.136413641364136	0.0186018601860186	0.25
0.0524052405240524	0.0529052905290529	0.0515051505150515	0.0521052105210521	0.706870687068707	0.0347034703470347	0.0025002500250025	0	0.0278027802780278	0.12971297129713	0.0683068306830683	0.0524052405240524	0.0527052705270527	0.0313031303130313	0.0527052705270527	0.514351435143514	0	0.139213921392139	0.017001700170017	0.5
0.0493049304930493	0.0522052205220522	0.0466046604660466	0.0472047204720472	0.701270127012701	0.0336033603360336	0.0024002400240024	0.0001000100010001	0.0258025802580258	0.127412741274127	0.0736073607360736	0.0493049304930493	0.0477047704770477	0.0279027902790279	0.049004900490049	0.514451445144514	0	0.13961396139614	0.0159015901590159	1
0.0514051405140514	0.0499049904990499	0.0453045304530453	0.0465046504650465	0.704770477047705	0.0336033603360336	0.0025002500250025	0	0.0243024302430243	0.126012601260126	0.0689068906890689	0.0514051405140514	0.0473047304730473	0.0298029802980298	0.0477047704770477	0.51985198519852	0	0.133813381338134	0.015001500150015	2
0.0568056805680568	0.0543054305430543	0.0523052305230523	0.0534053405340534	0.705270527052705	0.0456045604560456	0.0024002400240024	0.0001000100010001	0.031003100310031	0.126912691269127	0.0685068506850685	0.0568056805680568	0.0541054105410541	0.0309030903090309	0.0528052805280528	0.50995099509951	0	0.133613361336134	0.0161016101610161	4
0.0633063306330633	0.043004300430043	0.0445044504450445	0.0444044404440444	0.706970697069707	0.0674067406740674	0.0034003400340034	0.0003000300030003	0.0268026802680268	0.125312531253125	0.0693069306930693	0.0633063306330633	0.045004500450045	0.0283028302830283	0.0449044904490449	0.511251125112511	0	0.133213321332133	0.0142014201420142	8
