# Supplementary material for: Advice on comparing two independent samples of circular data in biology
Source: Sci Rep. 2021 Oct 13;11:20337. doi: 10.1038/s41598-021-99299-5 (PMC8514454; doi:10.1038/s41598-021-99299-5)
Supplement: Supplementary file 1 — Supplementary Information 1. [file 41598_2021_99299_MOESM1_ESM.zip › Code_20_07_21/Results/Power_n1_40_n2_60_its_9999_Dist1_Asymm_bimodalvm_Dist2_vm_m1=0-0_m2_0-0_k1=0-0_k2_0-8.csv]

tang.conc	levenes	WatsonTwoSamp	Watson.Wheeler	Watson.Williams	Wallraff	Raodispersion	Raopolar	ConcTestDirectional	WatsonLargeSample	Fishers	FishersLarge	MardiaWatsonWheeler	Kuiper	Manova	P.Test.Assym	embed.circaovRfast2	het.circaovRfast2	lr.circaovRfast2	x
0.0486048604860486	0.0412041204120412	0.0495049504950495	0.0493049304930493	0.656565656565657	0.0064006400640064	0.0014001400140014	0	0.0055005500550055	0.16961696169617	0.0686068606860686	0.0486048604860486	0.0511051105110511	0.0315031503150315	0.05000500050005	0.495849584958496	0	0.140814081408141	0.0263026302630263	0
0.0475047504750475	0.0424042404240424	0.0638063806380638	0.0648064806480648	0.663466346634663	0.0064006400640064	0.0014001400140014	0.0001000100010001	0.0041004100410041	0.196519651965197	0.0753075307530753	0.0475047504750475	0.0657065706570657	0.0396039603960396	0.0671067106710671	0.514451445144514	0	0.162216221622162	0.0403040304030403	0.25
0.0498049804980498	0.0525052505250525	0.0988098809880988	0.0999099909990999	0.672867286728673	0.0102010201020102	0.0052005200520052	0.0004000400040004	0.0075007500750075	0.242024202420242	0.0938093809380938	0.0498049804980498	0.102510251025103	0.0631063106310631	0.105110511051105	0.546554655465547	0	0.2003200320032	0.0747074707470747	0.5
0.0597059705970597	0.0446044604460446	0.256125612561256	0.244124412441244	0.673467346734673	0.0464046404640464	0.0536053605360536	0.0019001900190019	0.0403040304030403	0.328932893289329	0.130913091309131	0.0597059705970597	0.248624862486249	0.181218121812181	0.28022802280228	0.593159315931593	0.0001000100010001	0.273727372737274	0.23002300230023	1
0.146714671467147	0.0391039103910391	0.582458245824582	0.502350235023502	0.669366936693669	0.225622562256226	0.438343834383438	0.0132013201320132	0.28972897289729	0.358335833583358	0.145114511451145	0.146714671467147	0.507350735073507	0.491549154915492	0.668366836683668	0.622962296229623	0.0085008500850085	0.314031403140314	0.442744274427443	2
0.471647164716472	0.0341034103410341	0.857085708570857	0.647264726472647	0.670567056705671	0.394039403940394	0.853785378537854	0.0233023302330233	0.64996499649965	0.358035803580358	0.147814781478148	0.471647164716472	0.651065106510651	0.832883288328833	0.912991299129913	0.637763776377638	0.057005700570057	0.322232223222322	0.525852585258526	4
0.771077107710771	0.0322032203220322	0.973597359735974	0.693069306930693	0.673367336733673	0.407640764076408	0.955095509550955	0.0241024102410241	0.793679367936794	0.365436543654365	0.142214221422142	0.771077107710771	0.697669766976698	0.966296629662966	0.971697169716972	0.644364436443644	0.102110211021102	0.327832783278328	0.551755175517552	8
