# Supplementary material for: Advice on comparing two independent samples of circular data in biology
Source: Sci Rep. 2021 Oct 13;11:20337. doi: 10.1038/s41598-021-99299-5 (PMC8514454; doi:10.1038/s41598-021-99299-5)
Supplement: Supplementary file 1 — Supplementary Information 1. [file 41598_2021_99299_MOESM1_ESM.zip › Code_20_07_21/Results/Power_vm_vmaxial_n1_50_n2_100_its_9999_Dist1_vm_Dist2_vm_m1=0-0_m2_0-0_k1=0-8_k2_0-8.csv]

tang.conc	levenes	WatsonTwoSamp	Watson.Wheeler	Watson.Williams	Wallraff	Raodispersion	Raopolar	ConcTestDirectional	WatsonLargeSample	Fishers	FishersLarge	MardiaWatsonWheeler	Kuiper	Manova	P.Test.Assym	embed.circaovRfast2	het.circaovRfast2	lr.circaovRfast2	x
0.0492049204920492	0.0407040704070407	0.0477047704770477	0.0465046504650465	0.70957095709571	0.0096009600960096	0.0006000600060006	0.0001000100010001	0.007000700070007	0.151415141514151	0.0569056905690569	0.0492049204920492	0.0478047804780478	0.0266026602660266	0.0486048604860486	0.543754375437544	0	0.138713871387139	0.0217021702170217	0
0.0506050605060506	0.11971197119712	0.133813381338134	0.134913491349135	0.733973397339734	0.053005300530053	0.0104010401040104	0.0003000300030003	0.0512051205120512	0.202120212021202	0.107010701070107	0.0506050605060506	0.136613661366137	0.0834083408340834	0.138413841384138	0.595559555955596	0	0.195419541954195	0.0572057205720572	0.25
0.0618061806180618	0.353135313531353	0.382238223822382	0.386738673867387	0.73977397739774	0.263426342634263	0.105110511051105	0.0007000700070007	0.256725672567257	0.288728872887289	0.195719571957196	0.0618061806180618	0.390839083908391	0.26992699269927	0.402240224022402	0.647364736473647	0	0.282328232823282	0.157415741574157	0.5
0.187818781878188	0.795179517951795	0.897289728972897	0.886088608860886	0.723672367236724	0.887188718871887	0.806480648064806	0.001000100010001	0.710971097109711	0.343234323432343	0.25952595259526	0.187818781878188	0.887688768876888	0.822682268226823	0.920592059205921	0.670767076707671	0.0045004500450045	0.313531353135314	0.437543754375438	1
0.496649664966497	0.909390939093909	0.999599959996	0.997099709970997	0.701370137013701	0.999299929992999	1	0.0004000400040004	0.0101010101010101	0.378637863786379	0.265726572657266	0.496649664966497	0.997399739973997	0.998699869986999	1	0.672467246724673	0.44034403440344	0.300730073007301	0.568156815681568	2
0.582658265826583	0.912791279127913	1	0.998499849984999	0.63956395639564	0.999899989999	1	0.0008000800080008	0	0.422742274227423	0.271527152715272	0.582658265826583	0.998499849984999	1	1	0.619161916191619	0.862186218621862	0.278927892789279	0.561456145614561	4
0.597559755975598	0.916791679167917	1	0.998999899989999	0.572857285728573	0.999899989999	1	0.0008000800080008	0	0.444344434443444	0.264426442644264	0.597559755975598	0.998999899989999	1	1	0.555455545554555	0.931593159315932	0.247324732473247	0.50995099509951	8
