# Supplementary material for: Advice on comparing two independent samples of circular data in biology
Source: Sci Rep. 2021 Oct 13;11:20337. doi: 10.1038/s41598-021-99299-5 (PMC8514454; doi:10.1038/s41598-021-99299-5)
Supplement: Supplementary file 1 — Supplementary Information 1. [file 41598_2021_99299_MOESM1_ESM.zip › Code_20_07_21/Results/Type_1_error_n1_40_n2_60_its_9999_Dist1_Axialvm_Dist2_vm_m1=0-0_m2_0-0_k1=0-8_k2_0-8.csv]

tang.conc	levenes	WatsonTwoSamp	Watson.Wheeler	Watson.Williams	Wallraff	Raodispersion	Raopolar	ConcTestDirectional	WatsonLargeSample	Fishers	FishersLarge	MardiaWatsonWheeler	Kuiper	Manova	P.Test.Assym	embed.circaovRfast2	het.circaovRfast2	lr.circaovRfast2	x
0.0525052505250525	0.0369036903690369	0.0489048904890489	0.0482048204820482	0.652465246524652	0.007000700070007	0.0016001600160016	0	0.0059005900590059	0.163816381638164	0.0637063706370637	0.0525052505250525	0.0499049904990499	0.03000300030003	0.0494049404940494	0.496749674967497	0	0.135613561356136	0.0252025202520252	0
0.0505050505050505	0.0373037303730373	0.0489048904890489	0.0472047204720472	0.665466546654665	0.0071007100710071	0.001000100010001	0	0.0044004400440044	0.163216321632163	0.0636063606360636	0.0505050505050505	0.048004800480048	0.0322032203220322	0.05000500050005	0.498349834983498	0	0.133313331333133	0.0259025902590259	0.25
0.0544054405440544	0.0394039403940394	0.0508050805080508	0.0502050205020502	0.66046604660466	0.0072007200720072	0.0016001600160016	0.0001000100010001	0.0053005300530053	0.164216421642164	0.0662066206620662	0.0544054405440544	0.052005200520052	0.0314031403140314	0.0513051305130513	0.499449944994499	0	0.137113711371137	0.0253025302530253	0.5
0.10951095109511	0.0451045104510451	0.0474047404740474	0.0469046904690469	0.661266126612661	0.0076007600760076	0.0008000800080008	0	0.0037003700370037	0.18041804180418	0.0672067206720672	0.10951095109511	0.0483048304830483	0.0284028402840284	0.0509050905090509	0.4998499849985	0	0.140714071407141	0.0284028402840284	1
0.419141914191419	0.0465046504650465	0.0474047404740474	0.0468046804680468	0.648264826482648	0.0167016701670167	0.0013001300130013	0	0.0067006700670067	0.209420942094209	0.0623062306230623	0.419141914191419	0.0482048204820482	0.0275027502750275	0.0503050305030503	0.482548254825483	0	0.129312931293129	0.0255025502550255	2
0.609160916091609	0.0457045704570457	0.0472047204720472	0.046004600460046	0.621562156215622	0.0357035703570357	0.0005000500050005	0.0002000200020002	0.0109010901090109	0.277827782778278	0.0616061606160616	0.609160916091609	0.0468046804680468	0.0292029202920292	0.0455045504550455	0.455745574557456	0	0.117411741174117	0.0217021702170217	4
0.675767576757676	0.0508050805080508	0.0511051105110511	0.0508050805080508	0.581158115811581	0.0513051305130513	0.0005000500050005	0.0001000100010001	0.0154015401540154	0.362436243624362	0.0679067906790679	0.675767576757676	0.0514051405140514	0.0302030203020302	0.0492049204920492	0.42974297429743	0	0.120712071207121	0.0234023402340234	8
