# Supplementary material for: Advice on comparing two independent samples of circular data in biology
Source: Sci Rep. 2021 Oct 13;11:20337. doi: 10.1038/s41598-021-99299-5 (PMC8514454; doi:10.1038/s41598-021-99299-5)
Supplement: Supplementary file 1 — Supplementary Information 1. [file 41598_2021_99299_MOESM1_ESM.zip › Code_20_07_21/Results/Power_n1_60_n2_60_its_9999_Dist1_asymm_trimodalvm_Dist2_vm_m1=0-0_m2_0-0_k1=0-0_k2_0-8.csv]

tang.conc	levenes	WatsonTwoSamp	Watson.Wheeler	Watson.Williams	Wallraff	Raodispersion	Raopolar	ConcTestDirectional	WatsonLargeSample	Fishers	FishersLarge	MardiaWatsonWheeler	Kuiper	Manova	P.Test.Assym	embed.circaovRfast2	het.circaovRfast2	lr.circaovRfast2	x
0.0528052805280528	0.0415041504150415	0.0511051105110511	0.0535053505350535	0.685268526852685	0.0045004500450045	0.001000100010001	0.0001000100010001	0.0033003300330033	0.176217621762176	0.0481048104810481	0.0528052805280528	0.0545054505450545	0.0259025902590259	0.0536053605360536	0.528252825282528	0	0.140814081408141	0.0281028102810281	0
0.0495049504950495	0.0426042604260426	0.0519051905190519	0.0531053105310531	0.699469946994699	0.0046004600460046	0.0011001100110011	0	0.0032003200320032	0.16951695169517	0.0443044304430443	0.0495049504950495	0.054005400540054	0.0224022402240224	0.053005300530053	0.535953595359536	0	0.135513551355136	0.0285028502850285	0.25
0.0529052905290529	0.0417041704170417	0.0598059805980598	0.059005900590059	0.683768376837684	0.0062006200620062	0.001000100010001	0.0002000200020002	0.004000400040004	0.18951895189519	0.0557055705570557	0.0529052905290529	0.0605060506050605	0.0283028302830283	0.0626062606260626	0.534853485348535	0	0.150715071507151	0.0339033903390339	0.5
0.0532053205320532	0.0441044104410441	0.0887088708870887	0.0888088808880888	0.696969696969697	0.0129012901290129	0.0027002700270027	0.0001000100010001	0.01000100010001	0.221122112211221	0.0645064506450645	0.0532053205320532	0.0906090609060906	0.0453045304530453	0.093009300930093	0.555055505550555	0	0.182718271827183	0.055005500550055	1
0.0798079807980798	0.0425042504250425	0.177717771777178	0.166416641664166	0.701070107010701	0.0295029502950295	0.0171017101710171	0.0008000800080008	0.028002800280028	0.275627562756276	0.0959095909590959	0.0798079807980798	0.169016901690169	0.100510051005101	0.181318131813181	0.587458745874587	0	0.235923592359236	0.110911091109111	2
0.15001500150015	0.0447044704470447	0.288728872887289	0.221622162216222	0.705170517051705	0.0599059905990599	0.0324032403240324	0.0005000500050005	0.0525052505250525	0.308530853085309	0.12031203120312	0.15001500150015	0.224722472247225	0.211721172117212	0.26032603260326	0.612661266126613	0.0001000100010001	0.267426742674267	0.157815781578158	4
0.206320632063206	0.0382038203820382	0.464046404640464	0.250525052505251	0.700670067006701	0.099009900990099	0.0571057105710571	0.0008000800080008	0.0752075207520752	0.316931693169317	0.118011801180118	0.206320632063206	0.253925392539254	0.415641564156416	0.298329832983298	0.611361136113611	0.0001000100010001	0.27022702270227	0.176617661766177	8
