# Supplementary material for: Advice on comparing two independent samples of circular data in biology
Source: Sci Rep. 2021 Oct 13;11:20337. doi: 10.1038/s41598-021-99299-5 (PMC8514454; doi:10.1038/s41598-021-99299-5)
Supplement: Supplementary file 1 — Supplementary Information 1. [file 41598_2021_99299_MOESM1_ESM.zip › Code_20_07_21/Results/Power_n1_30_n2_30_its_9999_Dist1_Symm_trimodalvm_Dist2_vm_m1=0-0_m2_0-0_k1=0-0_k2_0-8.csv]

tang.conc	levenes	WatsonTwoSamp	Watson.Wheeler	Watson.Williams	Wallraff	Raodispersion	Raopolar	ConcTestDirectional	WatsonLargeSample	Fishers	FishersLarge	MardiaWatsonWheeler	Kuiper	Manova	P.Test.Assym	embed.circaovRfast2	het.circaovRfast2	lr.circaovRfast2	x
0.0508050805080508	0.0362036203620362	0.0477047704770477	0.047004700470047	0.588658865886589	0.0047004700470047	0.0015001500150015	0	0.002000200020002	0.185618561856186	0.0694069406940694	0.0508050805080508	0.0498049804980498	0.0203020302030203	0.0506050605060506	0.432143214321432	0	0.135213521352135	0.0269026902690269	0
0.0491049104910491	0.0363036303630363	0.0524052405240524	0.0524052405240524	0.583758375837584	0.0054005400540054	0.0017001700170017	0	0.002000200020002	0.192219221922192	0.0684068406840684	0.0491049104910491	0.0552055205520552	0.0219021902190219	0.0566056605660566	0.436043604360436	0	0.144414441444144	0.0284028402840284	0.25
0.0511051105110511	0.0323032303230323	0.044004400440044	0.0446044604460446	0.598759875987599	0.0051005100510051	0.0019001900190019	0	0.0027002700270027	0.181018101810181	0.0681068106810681	0.0511051105110511	0.0474047404740474	0.0203020302030203	0.0477047704770477	0.436543654365437	0	0.134813481348135	0.0264026402640264	0.5
0.0509050905090509	0.0363036303630363	0.0507050705070507	0.0491049104910491	0.581058105810581	0.0061006100610061	0.0023002300230023	0	0.0036003600360036	0.186818681868187	0.069006900690069	0.0509050905090509	0.0515051505150515	0.023002300230023	0.0526052605260526	0.432643264326433	0	0.143314331433143	0.0264026402640264	1
0.0554055405540554	0.0372037203720372	0.0524052405240524	0.0518051805180518	0.599359935993599	0.0064006400640064	0.003000300030003	0.0001000100010001	0.0033003300330033	0.184518451845185	0.0734073407340734	0.0554055405540554	0.0538053805380538	0.0236023602360236	0.0539053905390539	0.444344434443444	0	0.136213621362136	0.027002700270027	2
0.0502050205020502	0.0359035903590359	0.0545054505450545	0.0492049204920492	0.583758375837584	0.0082008200820082	0.0018001800180018	0.0001000100010001	0.0034003400340034	0.179317931793179	0.0855085508550855	0.0502050205020502	0.052005200520052	0.0297029702970297	0.0498049804980498	0.432743274327433	0	0.133913391339134	0.0251025102510251	4
0.056005600560056	0.0369036903690369	0.089008900890089	0.0594059405940594	0.591159115911591	0.0099009900990099	0.0018001800180018	0.0002000200020002	0.0027002700270027	0.185818581858186	0.107810781078108	0.056005600560056	0.0621062106210621	0.0649064906490649	0.0536053605360536	0.440544054405441	0	0.139113911391139	0.0285028502850285	8
