# Supplementary material for: Advice on comparing two independent samples of circular data in biology
Source: Sci Rep. 2021 Oct 13;11:20337. doi: 10.1038/s41598-021-99299-5 (PMC8514454; doi:10.1038/s41598-021-99299-5)
Supplement: Supplementary file 1 — Supplementary Information 1. [file 41598_2021_99299_MOESM1_ESM.zip › Code_20_07_21/Results/Power_n1_150_n2_150_its_9999_Dist1_asymm_trimodalvm_Dist2_vm_m1=0-0_m2_0-0_k1=0-0_k2_0-8.csv]

tang.conc	levenes	WatsonTwoSamp	Watson.Wheeler	Watson.Williams	Wallraff	Raodispersion	Raopolar	ConcTestDirectional	WatsonLargeSample	Fishers	FishersLarge	MardiaWatsonWheeler	Kuiper	Manova	P.Test.Assym	embed.circaovRfast2	het.circaovRfast2	lr.circaovRfast2	x
0.0487048704870487	0.0422042204220422	0.0501050105010501	0.049004900490049	0.777077707770777	0.0029002900290029	0.0003000300030003	0	0.0024002400240024	0.161516151615162	0.0509050905090509	0.0487048704870487	0.0497049704970497	0.0334033403340334	0.0496049604960496	0.61966196619662	0	0.133113311331133	0.0276027602760276	0
0.0501050105010501	0.0502050205020502	0.0578057805780578	0.059005900590059	0.786778677867787	0.0054005400540054	0.0006000600060006	0	0.005000500050005	0.176417641764176	0.0541054105410541	0.0501050105010501	0.0596059605960596	0.0384038403840384	0.0595059505950595	0.628062806280628	0	0.148314831483148	0.032003200320032	0.25
0.0512051205120512	0.0458045804580458	0.0794079407940794	0.0792079207920792	0.784278427842784	0.0086008600860086	0.001000100010001	0.0002000200020002	0.0071007100710071	0.198019801980198	0.0648064806480648	0.0512051205120512	0.0797079707970797	0.0539053905390539	0.0802080208020802	0.645464546454645	0	0.16951695169517	0.0499049904990499	0.5
0.062006200620062	0.0496049604960496	0.172717271727173	0.170517051705171	0.793279327932793	0.0363036303630363	0.0124012401240124	0.0008000800080008	0.0342034203420342	0.265026502650265	0.106710671067107	0.062006200620062	0.172017201720172	0.118311831183118	0.179017901790179	0.684368436843684	0	0.234423442344234	0.114311431143114	1
0.120812081208121	0.0529052905290529	0.405840584058406	0.35993599359936	0.796179617961796	0.153115311531153	0.085008500850085	0.002000200020002	0.149014901490149	0.312731273127313	0.140714071407141	0.120812081208121	0.361736173617362	0.317831783178318	0.394639463946395	0.715071507150715	0	0.29002900290029	0.249424942494249	2
0.278827882788279	0.0474047404740474	0.711871187118712	0.496449644964496	0.787078707870787	0.342634263426343	0.244524452445245	0.0029002900290029	0.310931093109311	0.325632563256326	0.153515351535154	0.278827882788279	0.497549754975498	0.698569856985699	0.581158115811581	0.713071307130713	0	0.3003300330033	0.352535253525353	4
0.336933693369337	0.0415041504150415	0.963196319631963	0.548154815481548	0.782078207820782	0.507150715071507	0.369436943694369	0.0039003900390039	0.407540754075408	0.324332433243324	0.156615661566157	0.336933693369337	0.549454945494549	0.96979697969797	0.669166916691669	0.712971297129713	0	0.300530053005301	0.378737873787379	8
