# Supplementary material for: Advice on comparing two independent samples of circular data in biology
Source: Sci Rep. 2021 Oct 13;11:20337. doi: 10.1038/s41598-021-99299-5 (PMC8514454; doi:10.1038/s41598-021-99299-5)
Supplement: Supplementary file 1 — Supplementary Information 1. [file 41598_2021_99299_MOESM1_ESM.zip › Code_20_07_21/Results/Type_1_error_n1_30_n2_30_its_9999_Dist1_Symm_trimodalvm_Dist2_vm_m1=0-0_m2_0-0_k1=0-8_k2_0-8.csv]

tang.conc	levenes	WatsonTwoSamp	Watson.Wheeler	Watson.Williams	Wallraff	Raodispersion	Raopolar	ConcTestDirectional	WatsonLargeSample	Fishers	FishersLarge	MardiaWatsonWheeler	Kuiper	Manova	P.Test.Assym	embed.circaovRfast2	het.circaovRfast2	lr.circaovRfast2	x
0.05000500050005	0.0377037703770377	0.0493049304930493	0.0491049104910491	0.595759575957596	0.0056005600560056	0.0016001600160016	0	0.0025002500250025	0.184118411841184	0.0678067806780678	0.05000500050005	0.0515051505150515	0.0208020802080208	0.0528052805280528	0.434343434343434	0	0.138813881388139	0.0269026902690269	0
0.05000500050005	0.0366036603660366	0.0477047704770477	0.0466046604660466	0.593159315931593	0.0051005100510051	0.0023002300230023	0	0.0026002600260026	0.196219621962196	0.0686068606860686	0.05000500050005	0.0498049804980498	0.0214021402140214	0.0491049104910491	0.443644364436444	0	0.147414741474147	0.0252025202520252	0.25
0.052005200520052	0.0337033703370337	0.0485048504850485	0.0467046704670467	0.591259125912591	0.0053005300530053	0.0013001300130013	0	0.0019001900190019	0.181618161816182	0.0698069806980698	0.052005200520052	0.0492049204920492	0.0221022102210221	0.0486048604860486	0.44004400440044	0	0.133213321332133	0.0252025202520252	0.5
0.0499049904990499	0.0368036803680368	0.0484048404840484	0.0462046204620462	0.597159715971597	0.0041004100410041	0.0016001600160016	0	0.0026002600260026	0.183718371837184	0.0655065506550655	0.0499049904990499	0.0488048804880488	0.0191019101910191	0.0495049504950495	0.439443944394439	0	0.137013701370137	0.0277027702770277	1
0.0471047104710471	0.0347034703470347	0.0487048704870487	0.0468046804680468	0.58965896589659	0.0055005500550055	0.0018001800180018	0	0.0025002500250025	0.184018401840184	0.0653065306530653	0.0471047104710471	0.0503050305030503	0.0209020902090209	0.0497049704970497	0.436343634363436	0	0.137213721372137	0.0257025702570257	2
0.0554055405540554	0.0361036103610361	0.0473047304730473	0.0474047404740474	0.595959595959596	0.0085008500850085	0.0019001900190019	0	0.0019001900190019	0.192319231923192	0.0729072907290729	0.0554055405540554	0.0497049704970497	0.0198019801980198	0.0499049904990499	0.438943894389439	0	0.144214421442144	0.0259025902590259	4
0.0653065306530653	0.0341034103410341	0.0502050205020502	0.0504050405040504	0.591359135913591	0.0185018501850185	0.0015001500150015	0.0002000200020002	0.0022002200220022	0.188318831883188	0.0694069406940694	0.0653065306530653	0.0525052505250525	0.0219021902190219	0.0527052705270527	0.437543754375438	0	0.142814281428143	0.0283028302830283	8
