# Supplementary material for: Advice on comparing two independent samples of circular data in biology
Source: Sci Rep. 2021 Oct 13;11:20337. doi: 10.1038/s41598-021-99299-5 (PMC8514454; doi:10.1038/s41598-021-99299-5)
Supplement: Supplementary file 1 — Supplementary Information 1. [file 41598_2021_99299_MOESM1_ESM.zip › Code_20_07_21/Results/Power_n1_40_n2_60_its_9999_Dist1_Axialvm_Dist2_vm_m1=0-0_m2_0-90_k1=2-2_k2_2-2.csv]

tang.conc	levenes	WatsonTwoSamp	Watson.Wheeler	Watson.Williams	Wallraff	Raodispersion	Raopolar	ConcTestDirectional	WatsonLargeSample	Fishers	FishersLarge	MardiaWatsonWheeler	Kuiper	Manova	P.Test.Assym	embed.circaovRfast2	het.circaovRfast2	lr.circaovRfast2	x
0.417141714171417	0.0467046704670467	0.0498049804980498	0.0504050405040504	0.650665066506651	0.0172017201720172	0.001000100010001	0	0.0058005800580058	0.21012101210121	0.0645064506450645	0.417141714171417	0.0512051205120512	0.0321032103210321	0.0529052905290529	0.489248924892489	0	0.135813581358136	0.0263026302630263	0
0.41004100410041	0.048004800480048	0.0589058905890589	0.0516051605160516	0.651865186518652	0.0174017401740174	0.002000200020002	0	0.0063006300630063	0.214121412141214	0.0636063606360636	0.41004100410041	0.0538053805380538	0.0396039603960396	0.0518051805180518	0.491349134913491	0	0.135213521352135	0.0269026902690269	15
0.420842084208421	0.0455045504550455	0.0954095409540954	0.0568056805680568	0.654965496549655	0.0156015601560156	0.0011001100110011	0.0001000100010001	0.006000600060006	0.214721472147215	0.0663066306630663	0.420842084208421	0.0587058705870587	0.0797079707970797	0.0513051305130513	0.493849384938494	0	0.128912891289129	0.0266026602660266	30
0.424242424242424	0.0505050505050505	0.175217521752175	0.0651065106510651	0.655965596559656	0.0171017101710171	0.0013001300130013	0.0002000200020002	0.0077007700770077	0.216121612161216	0.0624062406240624	0.424242424242424	0.0668066806680668	0.162116211621162	0.0542054205420542	0.496549654965497	0	0.131613161316132	0.0282028202820282	45
0.415441544154415	0.0475047504750475	0.293229322932293	0.0734073407340734	0.665866586658666	0.0136013601360136	0.0012001200120012	0.0001000100010001	0.0067006700670067	0.218421842184218	0.0638063806380638	0.415441544154415	0.0756075607560756	0.272227222722272	0.0519051905190519	0.501350135013501	0	0.137013701370137	0.0303030303030303	60
0.406640664066407	0.0506050605060506	0.408240824082408	0.0804080408040804	0.676767676767677	0.0176017601760176	0.0017001700170017	0.0001000100010001	0.0097009700970097	0.216521652165217	0.0623062306230623	0.406640664066407	0.0826082608260826	0.362436243624362	0.0523052305230523	0.507250725072507	0	0.129412941294129	0.03000300030003	75
0.416341634163416	0.0486048604860486	0.447644764476448	0.0835083508350835	0.662766276627663	0.0154015401540154	0.001000100010001	0	0.0072007200720072	0.218521852185219	0.0624062406240624	0.416341634163416	0.086008600860086	0.393739373937394	0.0541054105410541	0.498349834983498	0	0.135613561356136	0.0336033603360336	90
