# Supplementary material for: Advice on comparing two independent samples of circular data in biology
Source: Sci Rep. 2021 Oct 13;11:20337. doi: 10.1038/s41598-021-99299-5 (PMC8514454; doi:10.1038/s41598-021-99299-5)
Supplement: Supplementary file 1 — Supplementary Information 1. [file 41598_2021_99299_MOESM1_ESM.zip › Code_20_07_21/Results/Power_n1_20_n2_20_its_9999_Dist1_wsn_Dist2_wsn_m1=0-0_m2_0-180_k1=2-2_k2_2-2.csv]

tang.conc	levenes	WatsonTwoSamp	Watson.Wheeler	Watson.Williams	Wallraff	Raodispersion	Raopolar	ConcTestDirectional	WatsonLargeSample	Fishers	FishersLarge	MardiaWatsonWheeler	Kuiper	Manova	P.Test.Assym	embed.circaovRfast2	het.circaovRfast2	lr.circaovRfast2	x
0.0971097109710971	0.0444044404440444	0.0491049104910491	0.0482048204820482	0.0662066206620662	0.065006500650065	0.0771077107710771	0.0067006700670067	0.0037003700370037	0.0805080508050805	0.0265026502650265	0.0971097109710971	0.0527052705270527	0.0083008300830083	0.0489048904890489	0.0604060406040604	0.0102010201020102	0.0617061706170617	0.0567056705670567	0
0.0935093509350935	0.0438043804380438	0.139413941394139	0.13031303130313	0.301230123012301	0.0654065406540654	0.0714071407140714	0.0836083608360836	0.0047004700470047	0.332833283328333	0.108710871087109	0.0935093509350935	0.136413641364136	0.0337033703370337	0.203620362036204	0.282028202820282	0.0766076607660766	0.286728672867287	0.268326832683268	30
0.0934093409340934	0.0448044804480448	0.487148714871487	0.425142514251425	0.759075907590759	0.064006400640064	0.0749074907490749	0.241124112411241	0.0126012601260126	0.776577657765777	0.384538453845385	0.0934093409340934	0.438543854385439	0.21972197219722	0.602260226022602	0.739173917391739	0.318131813181318	0.726472647264726	0.707270727072707	60
0.0938093809380938	0.0469046904690469	0.849284928492849	0.791979197919792	0.968096809680968	0.0628062806280628	0.074007400740074	0.146414641464146	0.0211021102110211	0.965796579657966	0.745374537453745	0.0938093809380938	0.801180118011801	0.638763876387639	0.90959095909591	0.962296229622962	0.557955795579558	0.950595059505951	0.945194519451945	90
0.0975097509750975	0.0494049404940494	0.974697469746975	0.955495549554956	0.997799779977998	0.0681068106810681	0.0771077107710771	0.0398039803980398	0.0294029402940294	0.995299529952995	0.904990499049905	0.0975097509750975	0.958495849584958	0.900890089008901	0.986298629862986	0.996799679967997	0.445644564456446	0.990599059905991	0.983398339833983	120
0.0946094609460946	0.0431043104310431	0.996099609960996	0.993699369936994	0.999699969997	0.0667066706670667	0.0726072607260726	0.006000600060006	0.0314031403140314	0.998599859985999	0.8002800280028	0.0946094609460946	0.994099409940994	0.974897489748975	0.998599859985999	0.999699969997	0.135013501350135	0.997599759975998	0.936293629362936	150
0.0955095509550955	0.0439043904390439	0.997999799979998	0.997499749974997	1	0.0632063206320632	0.0701070107010701	0.0077007700770077	0.0309030903090309	0.999599959996	0.645664566456646	0.0955095509550955	0.997699769976998	0.987198719871987	0.999599959996	0.999899989999	0.0313031303130313	0.998299829982998	0.861586158615862	180
