# Supplementary material for: Advice on comparing two independent samples of circular data in biology
Source: Sci Rep. 2021 Oct 13;11:20337. doi: 10.1038/s41598-021-99299-5 (PMC8514454; doi:10.1038/s41598-021-99299-5)
Supplement: Supplementary file 1 — Supplementary Information 1. [file 41598_2021_99299_MOESM1_ESM.zip › Code_20_07_21/Results/Type_1_error_n1_20_n2_20_its_9999_Dist1_Axialvm_Dist2_vm_m1=0-0_m2_0-0_k1=0-8_k2_0-8.csv]

tang.conc	levenes	WatsonTwoSamp	Watson.Wheeler	Watson.Williams	Wallraff	Raodispersion	Raopolar	ConcTestDirectional	WatsonLargeSample	Fishers	FishersLarge	MardiaWatsonWheeler	Kuiper	Manova	P.Test.Assym	embed.circaovRfast2	het.circaovRfast2	lr.circaovRfast2	x
0.0535053505350535	0.033003300330033	0.0513051305130513	0.0506050605060506	0.522152215221522	0.0062006200620062	0.0042004200420042	0.0001000100010001	0.0019001900190019	0.196219621962196	0.0269026902690269	0.0535053505350535	0.0549054905490549	0.0075007500750075	0.0529052905290529	0.370837083708371	0.0001000100010001	0.140614061406141	0.0297029702970297	0
0.0512051205120512	0.0301030103010301	0.0465046504650465	0.0462046204620462	0.523652365236524	0.0061006100610061	0.0052005200520052	0	0.0032003200320032	0.199019901990199	0.0288028802880288	0.0512051205120512	0.0505050505050505	0.0079007900790079	0.0517051705170517	0.374137413741374	0.0001000100010001	0.141914191419142	0.0271027102710271	0.25
0.0527052705270527	0.0346034603460346	0.0473047304730473	0.0463046304630463	0.520552055205521	0.0047004700470047	0.003000300030003	0.0002000200020002	0.0023002300230023	0.197119711971197	0.027002700270027	0.0527052705270527	0.0496049604960496	0.007000700070007	0.0496049604960496	0.376637663766377	0	0.141714171417142	0.0287028702870287	0.5
0.0784078407840784	0.0342034203420342	0.0499049904990499	0.0506050605060506	0.525552555255526	0.0065006500650065	0.0038003800380038	0	0.0021002100210021	0.205520552055206	0.027002700270027	0.0784078407840784	0.0551055105510551	0.0074007400740074	0.0535053505350535	0.373837383738374	0	0.143414341434143	0.0278027802780278	1
0.252325232523252	0.0392039203920392	0.0455045504550455	0.0456045604560456	0.509250925092509	0.0153015301530153	0.0033003300330033	0.0001000100010001	0.0043004300430043	0.226822682268227	0.0245024502450245	0.252325232523252	0.0494049404940494	0.0076007600760076	0.0508050805080508	0.362236223622362	0.0001000100010001	0.132213221322132	0.0238023802380238	2
0.478947894789479	0.0461046104610461	0.0462046204620462	0.047004700470047	0.497349734973497	0.0343034303430343	0.0035003500350035	0	0.0075007500750075	0.307830783078308	0.0243024302430243	0.478947894789479	0.0517051705170517	0.0059005900590059	0.049004900490049	0.34993499349935	0.0003000300030003	0.133513351335134	0.0245024502450245	4
0.577657765776578	0.0461046104610461	0.0493049304930493	0.0498049804980498	0.450745074507451	0.0533053305330533	0.0024002400240024	0	0.0131013101310131	0.371337133713371	0.0256025602560256	0.577657765776578	0.0521052105210521	0.0085008500850085	0.0502050205020502	0.331533153315332	0.0004000400040004	0.124412441244124	0.0242024202420242	8
