# Supplementary material for: Advice on comparing two independent samples of circular data in biology
Source: Sci Rep. 2021 Oct 13;11:20337. doi: 10.1038/s41598-021-99299-5 (PMC8514454; doi:10.1038/s41598-021-99299-5)
Supplement: Supplementary file 1 — Supplementary Information 1. [file 41598_2021_99299_MOESM1_ESM.zip › Code_20_07_21/Results/Power_n1_30_n2_150_its_9999_Dist1_asymm_trimodalvm_Dist2_vm_m1=0-0_m2_0-60_k1=2-2_k2_2-2.csv]

tang.conc	levenes	WatsonTwoSamp	Watson.Wheeler	Watson.Williams	Wallraff	Raodispersion	Raopolar	ConcTestDirectional	WatsonLargeSample	Fishers	FishersLarge	MardiaWatsonWheeler	Kuiper	Manova	P.Test.Assym	embed.circaovRfast2	het.circaovRfast2	lr.circaovRfast2	x
0.102710271027103	0.0488048804880488	0.0471047104710471	0.0464046404640464	0.390639063906391	0.0374037403740374	0.0161016101610161	0.0018001800180018	0.0275027502750275	0.107310731073107	0.0692069206920692	0.102710271027103	0.0472047204720472	0.0286028602860286	0.0483048304830483	0.283228322832283	0	0.0994099409940994	0.0532053205320532	0
0.106310631063106	0.0628062806280628	0.0531053105310531	0.0518051805180518	0.396039603960396	0.0403040304030403	0.0179017901790179	0.004000400040004	0.0298029802980298	0.114611461146115	0.0812081208120812	0.106310631063106	0.0527052705270527	0.0337033703370337	0.0539053905390539	0.286428642864286	0	0.108810881088109	0.0608060806080608	10
0.103510351035104	0.0703070307030703	0.0556055605560556	0.0544054405440544	0.419041904190419	0.0377037703770377	0.0175017501750175	0.0055005500550055	0.0295029502950295	0.128512851285129	0.088008800880088	0.103510351035104	0.0551055105510551	0.0371037103710371	0.06000600060006	0.308630863086309	0	0.12041204120412	0.0677067706770677	20
0.106310631063106	0.0913091309130913	0.0656065606560656	0.061006100610061	0.448244824482448	0.0388038803880388	0.0152015201520152	0.0051005100510051	0.0276027602760276	0.157615761576158	0.106910691069107	0.106310631063106	0.062006200620062	0.0438043804380438	0.07000700070007	0.345234523452345	0	0.146614661466147	0.0843084308430843	30
0.102910291029103	0.121912191219122	0.0852085208520852	0.0784078407840784	0.5004500450045	0.0388038803880388	0.016001600160016	0.0057005700570057	0.0267026702670267	0.193519351935194	0.145214521452145	0.102910291029103	0.0801080108010801	0.0595059505950595	0.0911091109110911	0.397439743974397	0	0.187218721872187	0.114211421142114	40
0.112711271127113	0.152715271527153	0.106710671067107	0.0931093109310931	0.571957195719572	0.0389038903890389	0.014001400140014	0.0041004100410041	0.0277027702770277	0.232323232323232	0.164116411641164	0.112711271127113	0.0949094909490949	0.0807080708070807	0.11011101110111	0.45964596459646	0	0.22952295229523	0.145814581458146	50
0.108110811081108	0.197919791979198	0.145414541454145	0.122012201220122	0.62966296629663	0.0383038303830383	0.0164016401640164	0.0038003800380038	0.0267026702670267	0.292429242924292	0.187018701870187	0.108110811081108	0.123512351235124	0.115811581158116	0.146114611461146	0.527352735273527	0.0001000100010001	0.285928592859286	0.184018401840184	60
