# Supplementary material for: Advice on comparing two independent samples of circular data in biology
Source: Sci Rep. 2021 Oct 13;11:20337. doi: 10.1038/s41598-021-99299-5 (PMC8514454; doi:10.1038/s41598-021-99299-5)
Supplement: Supplementary file 1 — Supplementary Information 1. [file 41598_2021_99299_MOESM1_ESM.zip › Code_20_07_21/Distribution_examples.R]

#Distribution examples 

library(circular)
library(NPCirc)

source("Functions_JRSB_MArch2021.R")

par(mar=c(0,0,0,0))

t <-circular(seq(0, 2 * pi, length = 500))


VM_uni_Dist<-function(){
m=0;k2=3
VM_uni_Dist <- rcircmix(100,dist = c("vm"), 
                          param=list(p=c(1),mu=c(m),con=c(k2)))

fmix <- dcircmix(x = t, model = NULL, dist = c("vm"), 
                 param=list(p=c(1),mu=c(m),con=c(k2)))

#fmix <- deg(fmix)

plot.circular(t, shrink = 1.5,pch = NA,axes=FALSE,)
axis.circularLL(at=circular(rad(c(90))), labels="0",tcl.text=0.2,
                tick=TRUE,
                tcl=0.1,
                cex = 0.9)
lines(t+pi/2, fmix, shrink = 1, lwd = 1,lty=2)
}

WSN_uni_Dist<-function(){
  m=0;k2=1
  fmix <- dcircmix(x = t, model = NULL, dist = c("wsn"), 
                   param=list(p=c(1),mu=c(m),con=c(k2),sk=c(30)))
  
  plot.circular(t, shrink = 1.5,pch = NA,axes=FALSE,)
  axis.circularLL(at=circular(rad(c(90))), labels="0",tcl.text=0.2,
                  tick=TRUE,
                  tcl=0.1,
                  cex = 0.9)
  lines(-t+pi/2, fmix, shrink = 1.2, lwd = 1,lty=2)
  }

VM_axial_Dist<-function(){
  m=0;k2=3
  fmix <- dcircmix(x = t, model = NULL, dist = c("vm","vm"), 
                   param=list(p=c(0.5,0.5),mu=c(m,m-pi),con=c(k2,k2)))
  
  plot.circular(t, shrink = 1.5,pch = NA,axes=FALSE,)
  axis.circularLL(at=circular(rad(c(90))), labels="0",tcl.text=0.2,
                  tick=TRUE,
                  tcl=0.1,
                  cex = 0.9)
  lines(t+pi/2, fmix, shrink = 0.5, lwd = 1,lty=2)
}

VM_asym_bim_Dist<-function(){
  m=0;k2=3
  fmix <- dcircmix(x = t, model = NULL, dist = c("vm","vm"), 
                   param=list(p=c(0.5,0.5),mu=c(m,m-rad(120)),con=c(k2,k2)))
  
  plot.circular(t, shrink = 1.5,pch = NA,axes=FALSE,)
  axis.circularLL(at=circular(rad(c(90))), labels="0",tcl.text=0.2,
                  tick=TRUE,
                  tcl=0.1,
                  cex = 0.9)
  lines(-t+pi/2, fmix, shrink = 0.5, lwd = 1,lty=2)
}

VM_sym_trim_Dist<-function(){
  m=0;k2=5
  fmix <- dcircmix(x = t, model = NULL, dist = c("vm","vm","vm"), 
                   param=list(p=c(1/3,1/3,1/3),mu=c(m,m-rad(120),m-rad(240)),con=c(k2,k2,k2)))
  
  plot.circular(t, shrink = 1.5,pch = NA,axes=FALSE,)
  axis.circularLL(at=circular(rad(c(90))), labels="0",tcl.text=0.2,
                  tick=TRUE,
                  tcl=0.1,
                  cex = 0.9)
  lines(-t+pi/2, fmix, shrink = 0.5, lwd = 1,lty=2)
}

VM_asym_trim_Dist<-function(){
  m=0;k2=5
  fmix <- dcircmix(x = t, model = NULL, dist = c("vm","vm","vm"), 
                   param=list(p=c(1/3,1/3,1/3),mu=c(m,m-rad(90),m-rad(200)),con=c(k2,k2,k2)))
  
  plot.circular(t, shrink = 1.5,pch = NA,axes=FALSE,)
  axis.circularLL(at=circular(rad(c(90))), labels="0",tcl.text=0.2,
                  tick=TRUE,
                  tcl=0.1,
                  cex = 0.9)
  lines(-t+pi/2, fmix, shrink = 0.5, lwd = 1,lty=2)
}


pdf(file="Density_distributions_Fig1.pdf",width=6,height=4)

par(mai = c(0, 0, 0, 0),mfrow=c(2,3),cex=1)

#mar=c(0,0,0,0)
ftype=1

VM_uni_Dist();put.fig.letter(label="A", x=0.1, y=0.8, font=ftype)

WSN_uni_Dist();put.fig.letter(label="B",  x=0.1, y=0.8, font=ftype)

VM_axial_Dist();put.fig.letter(label="C",  x=0.1, y=0.8, font=ftype)

VM_asym_bim_Dist();put.fig.letter(label="D",  x=0.1, y=0.8, font=ftype)

VM_sym_trim_Dist();put.fig.letter(label="E",  x=0.1, y=0.8, font=ftype)

VM_asym_trim_Dist();put.fig.letter(label="F",  x=0.1, y=0.8, font=ftype)

dev.off()
